# Supplementary material for: The effect of preoperative urine culture and bacterial species on infection after percutaneous nephrolithotomy for patients with upper urinary tract stones
Source: Sci Rep. 2022 Mar 22;12:4833. doi: 10.1038/s41598-022-08913-7 (PMC8941140; doi:10.1038/s41598-022-08913-7)
Supplement: Supplementary file 1 — Supplementary Information. [file 41598_2022_8913_MOESM1_ESM.xlsx]

## Sheet: Sheet1
number	size of stone	hydronephrosis	medical record number	gender	age	weight(kg）	Preoperative diagnosis	diabetes	Chronic disease	Preoperative urine culture	preoperative infection	nitrite	surgery	Operating time ,min	PCT	HGB	infection	spesis
1	2	low grade	ZY|859453	female	70	52	right renal stone	no	no	nagetive	nagetive	positive	PCNL	105	normal range		nagetive	nagetive
2	2	low grade	ZY|684256	male	32	67	right renal stone with low gradehydronephrosis	no	no	nagetive	nagetive	nagetive	PCNL	121	normal range		nagetive	nagetive
4	4.4	high grade	ZY|768638	male	61	72	right renal stone with high gradehydronephrosis	yes	yes	nagetive	nagetive	nagetive	PCNL	130	1.63		nagetive	nagetive
6	0.7	low grade	ZY|477450	male	50	74	multiple right renal stones	no	no	nagetive	nagetive	nagetive	PCNL	145	normal range		nagetive	nagetive
8	1.7	high grade	ZY|535167	male	44	60	right upper ureteral stone	no	no	nagetive	nagetive	nagetive	PCNL	125	normal range		nagetive	nagetive
9	1.5	low grade	ZY|836419	male	39	65	left renal stone	no	no	nagetive	nagetive	nagetive	PCNL	65	normal range		nagetive	nagetive
11	1.6	high grade	ZY|780631	female	49	64	right upper ureteral stone	no	no	Enterococcus faecalis	positive	nagetive	PCNL	130	normal range		nagetive	nagetive
13	2	high grade	ZY|934177	male	56	55	left renal stone	no	no	nagetive	nagetive	nagetive	PCNL	65	normal range		nagetive	nagetive
14	2.4	low grade	ZY|677800	female	48	45	right renal stone	no	no	nagetive	nagetive	nagetive	PCNL	95	0.84		nagetive	nagetive
15	1.9	low grade	ZY|670323	male	39	84	right renal stone	no	no	nagetive	nagetive	nagetive	PCNL	115	normal range		nagetive	nagetive
17	3.6	high grade	ZY|563473	female	69	48	multiple right renal stones	no	no	nagetive	nagetive	nagetive	PCNL	160	normal range		nagetive	nagetive
18	3	high grade	ZY|841338	female	61	60	left renal stone	no	no	nagetive	nagetive	nagetive	PCNL	105	normal range		nagetive	nagetive
19	0.8	low grade	ZY|774158	male	36	56	right renal stone	no	no	nagetive	nagetive	nagetive	PCNL	90	normal range		nagetive	nagetive
20	2.3	high grade	ZY|553695	male	64	71	multiple left renal stones	no	no	nagetive	nagetive	nagetive	PCNL	80	normal range		nagetive	nagetive
21	1.3	high grade	ZY|684981	male	36	63	left upper ureteral stone	no	no	nagetive	nagetive	nagetive	PCNL	80	normal range		nagetive	nagetive
22	0.8	low grade	ZY|589368	male	62	65	right upper ureteral stone	no	yes	nagetive	nagetive	nagetive	PCNL	100	normal range		nagetive	nagetive
23	2.5	high grade	ZY|796870	male	31	65	right renal stone	no	no	Streptococcus mitis	positive	nagetive	PCNL	85	normal range		nagetive	nagetive
24	1.7	high grade	ZY|581115	male	52	84	left renal stone with high gradehydronephrosis	no	no	nagetive	nagetive	nagetive	PCNL+URS	120	normal range		nagetive	nagetive
25	1.5	low grade	ZY|777118	male	37	72	right kidney cast stone with hydronephrosis	no	no	nagetive	nagetive	nagetive	PCNL	170	normal range		nagetive	nagetive
27	3.2	low grade	ZY|486052	female	51	50	right renal stone with hydronephrosis	no	yes	nagetive	nagetive	nagetive	PCNL	130	normal range		nagetive	nagetive
28	1.5	low grade	ZY|694319	female	60	60	right renal stone with hydronephrosis	yes	no	nagetive	nagetive	nagetive	PCNL	50	normal range		nagetive	nagetive
29	1	low grade	ZY|755481	male	32	67	left renal stone	no	no	nagetive	nagetive	nagetive	PCNL	70	normal range		nagetive	nagetive
30	1.3	high grade	ZY|685183	male	65	66	right upper ureteral stone	no	no	nagetive	nagetive	nagetive	PCNL	60	normal range		nagetive	nagetive
31	2.5	high grade	ZY|807335	male	54	77	left renal stone	no	no	nagetive	nagetive	positive	PCNL	120	normal range		nagetive	nagetive
32	0.7	low grade	ZY|704200	female	50	63	left upper ureteral stone	no	no	nagetive	nagetive	nagetive	PCNL	30	normal range		nagetive	nagetive
34	2.4	low grade	ZY|647973	female	68	63	multiple right renal stones	no	no	nagetive	nagetive	nagetive	PCNL	80	normal range		nagetive	nagetive
35	1.6	low grade	ZY|762917	female	66	62	left upper ureteral stone	no	yes	nagetive	nagetive	nagetive	PCNL	111	normal range		nagetive	nagetive
36	1	low grade	ZY|918846	female	59		left renal stone	no	yes	nagetive	positive	nagetive	PCNL	75	14.49		nagetive	nagetive
37	1.2	low grade	ZY|619393	male	57	70	left renal stone	no	no	nagetive	nagetive	nagetive	PCNL	70	0.94		nagetive	nagetive
38	1.5	high grade	ZY|940410	female	53	50	left renal stone	no	yes	Enterobacter cloacae	positive	positive	PCNL	100	normal range		nagetive	nagetive
39	1.2	high grade	ZY|589101	female	57	60	right upper ureteral stone	no	no	nagetive	nagetive	nagetive	PCNL	50	normal range		nagetive	nagetive
40	0.9	high grade	ZY|554471	female	38	80	right renal stone	no	no	nagetive	nagetive	nagetive	PCNL	65	normal range		nagetive	nagetive
42	2.5	high grade	ZY|946813	female	56	70	left renal stone	no	yes	nagetive	nagetive	nagetive	PCNL	119	normal range		nagetive	nagetive
43	1.4	low grade	ZY|798591	female	48	55	right renal stone	no	no	nagetive	nagetive	nagetive	PCNL	90	normal range		nagetive	nagetive
44	2.3	low grade	ZY|694449	male	72	59	left renal stone	no	yes	nagetive	nagetive	nagetive	PCNL	190	0.76		nagetive	nagetive
46	1.9	high grade	ZY|655000	female	37	67	right renal stone	no	no	nagetive	nagetive	nagetive	PCNL	102	normal range		nagetive	nagetive
47	0.8	low grade	ZY|848241	female	73	76	left renal stone	yes	yes	nagetive	nagetive	nagetive	PCNL	50	normal range		nagetive	nagetive
48	1.5	low grade	ZY|652298	male	61	60	left renal stone	yes	no	Escherichia coli	positive	positive	PCNL	90	normal range		nagetive	nagetive
49	2.5	high grade	ZY|667121	male	46	60	left renal stone	no	no	nagetive	nagetive	nagetive	PCNL	95	normal range		nagetive	nagetive
50	1.5	low grade	ZY|758257	male	73	52	multiple right renal stones	no	no	nagetive	nagetive	nagetive	PCNL	85	normal range		nagetive	nagetive
51	1.5	low grade	ZY|745922	male	35	66	right renal stone	no	no	nagetive	nagetive	nagetive	PCNL+URS	185	normal range		nagetive	nagetive
52	1.2	low grade	ZY|951459	male	57	54	left renal stone	no	no	nagetive	nagetive	nagetive	PCNL	110	normal range		nagetive	nagetive
53	3	high grade	ZY|780600	male	50	78	left renal stone	no	yes	nagetive	nagetive	nagetive	PCNL	70	normal range		nagetive	nagetive
54	2	high grade	ZY|683675	male	35	78	left upper ureteral stone	no	no	nagetive	nagetive	nagetive	PCNL	50	normal range		nagetive	nagetive
55	1.7	high grade	ZY|507970	male	72	50	right renal stone	no	yes	Klebsiella pneumoniae	positive	nagetive	PCNL	90	normal range		nagetive	nagetive
56	2	high grade	ZY|734521	male	57	75	left upper ureteral stone	no	yes	nagetive	nagetive	nagetive	PCNL	50	3.58		nagetive	nagetive
57	1.5	high grade	ZY|864499	female	69	47	right renal stone	no	yes	nagetive	nagetive	nagetive	PCNL	71	normal range		nagetive	nagetive
58	2.2	high grade	ZY|716446	female	66	57	left renal stone	no	no	nagetive	nagetive	nagetive	PCNL	75	0.71		nagetive	nagetive
59	0.6	low grade	ZY|799996	male	71	61	left upper ureteral stone	no	yes	nagetive	nagetive	nagetive	PCNL	236	normal range		nagetive	nagetive
60	3.5	low grade	ZY|656330	male	58	51	right renal stone	no	no	nagetive	nagetive	nagetive	PCNL	160	normal range		nagetive	nagetive
61	3	low grade	ZY|798470	male	82	73	left renal stone	yes	no	Enterococcus faecalis	positive	nagetive	PCNL	100	normal range		nagetive	nagetive
62	1.1	low grade	ZY|496500	female	56	65	left renal stone	no	no	nagetive	nagetive	nagetive	PCNL	132	normal range		nagetive	nagetive
63	2	low grade	ZY|866253	male	62	54	right renal stone	no	no	nagetive	nagetive	nagetive	PCNL	155	normal range		nagetive	nagetive
64	2.5	low grade	ZY|881475	female	70	55	left renal stone	no	yes	nagetive	nagetive	nagetive	PCNL	85	normal range		nagetive	nagetive
65	1	high grade	ZY|853482	female	48	55	right upper ureteral stone	no	no	nagetive	nagetive	nagetive	PCNL	68	normal range		nagetive	nagetive
66	1.8	high grade	ZY|535767	female	56	49	left upper ureteral stone	no	no	nagetive	nagetive	nagetive	PCNL	60	normal range		nagetive	nagetive
67	2.5	high grade	ZY|640500	female	57	55	left renal stone	no	no	nagetive	nagetive	nagetive	PCNL	160	normal range		nagetive	nagetive
68	1.5	low grade	ZY|801589	male	50	75	right renal stone	no	yes	nagetive	nagetive	nagetive	PCNL	100	normal range		nagetive	nagetive
69	2.6	high grade	ZY|542795	male	61	60	left renal stone	no	no	nagetive	nagetive	nagetive	PCNL	230	normal range		nagetive	nagetive
70	3	low grade	ZY|841061	female	43	50	right renal stone	no	no	nagetive	nagetive	nagetive	PCNL	110	normal range		nagetive	nagetive
72	2.7	high grade	ZY|484477	female	37		left kidney cast stone	no	yes	Escherichia coli	positive	positive	PCNL	100	normal range		positive	nagetive
73	0.7	low grade	ZY|743209	male	38	72	left renal stone	no	no	nagetive	nagetive	nagetive	PCNL	85	normal range		nagetive	nagetive
74	1.4	low grade	ZY|837168	male	39	65	left renal stone	no	no	nagetive	nagetive	nagetive	PCNL	80	normal range		nagetive	nagetive
75	2	high grade	ZY|782080	male	56	80	right renal stone	no	no	nagetive	nagetive	nagetive	PCNL	60	normal range		nagetive	nagetive
76	2.2	high grade	ZY|890600	male	39	78	right upper ureteral stone	no	yes	nagetive	nagetive	nagetive	PCNL	100	normal range		nagetive	nagetive
77	1.8	high grade	ZY|791790	male	36	50	right renal stone	no	no	nagetive	nagetive	nagetive	PCNL	180	normal range		nagetive	nagetive
78	2	high grade	ZY|531193	male	70	68	left upper ureteral stone	no	yes	nagetive	nagetive	nagetive	PCNL	65	normal range		nagetive	nagetive
79	1.5	low grade	ZY|953752	male	67	63	left renal stone	no	yes	nagetive	nagetive	nagetive	PCNL	100	normal range		nagetive	nagetive
80	2.2	low grade	ZY|706596	male	56	56	right renal stone	no	no	nagetive	nagetive	nagetive	PCNL	315	normal range		nagetive	nagetive
81	1.7	low grade	ZY|669129	female	26	63	right renal stone	no	no	nagetive	nagetive	nagetive	PCNL	85	normal range		nagetive	nagetive
82	1.5		ZY|730743	male	45	74	right renal stone	no	no	nagetive	nagetive	nagetive	PCNL	100	normal range		positive	nagetive
83	1.9	low grade	ZY|558006	male	66	70	right renal stone	no	yes	nagetive	nagetive	nagetive	PCNL	150	normal range		nagetive	nagetive
84	2		ZY|831734	male	57	65	right renal stone	no	yes	nagetive	nagetive	nagetive	PCNL	130	normal range		nagetive	nagetive
85	1.3		ZY|882534	male	56	53	right renal stone	no	no	nagetive	nagetive	nagetive	PCNL	185	normal range		nagetive	nagetive
86	2.4	high grade	ZY|913747	male	70	50	multiple right renal stones	no	no	nagetive	nagetive	nagetive	PCNL	65	normal range		nagetive	nagetive
87	1.8		ZY|760081	male	42	71	right renal stone	no	no	nagetive	nagetive	nagetive	PCNL	130	normal range		nagetive	nagetive
88	2.1		ZY|836641	female	47	51	left renal stone	yes	no	nagetive	nagetive	nagetive	PCNL	88	normal range		nagetive	nagetive
89	1.7	low grade	ZY|649797	male	78	68	left renal stone	yes	yes	nagetive	nagetive	nagetive	PCNL	70	1.52		nagetive	nagetive
90	1.7	high grade	ZY|609440	male	69	55	right upper ureteral stone	no	yes	nagetive	nagetive	nagetive	PCNL	125	normal range		nagetive	nagetive
91	2.4	low grade	ZY|679891	male	52	65	left renal stone	no	no	nagetive	nagetive	nagetive	PCNL	114	0.86		nagetive	nagetive
94	1.4	low grade	ZY|548326	male	41	56	right renal stone	no	no	nagetive	nagetive	nagetive	PCNL	75	normal range		nagetive	nagetive
95	1.5		ZY|743497	male	67	65	right renal stone	no	no	nagetive	nagetive	nagetive	PCNL	85	normal range		nagetive	nagetive
96	3		ZY|736394	male	48	60	left renal stone	no	no	Aeromonas hydrophila	positive	nagetive	PCNL	220	2.9		nagetive	nagetive
97	2.2		ZY|919686	male	66	62	right renal stone	yes	yes	nagetive	nagetive	nagetive	PCNL	120	normal range		nagetive	nagetive
98	1.1	high grade	ZY|580860	male	40	48	left renal stone	no	no	nagetive	nagetive	nagetive	PCNL	120	normal range		nagetive	nagetive
99	3		ZY|866164	male	44	80	left renal stone	no	no	nagetive	nagetive	nagetive	PCNL	105	normal range		nagetive	nagetive
100	0.4		ZY|770563	male	58	66	right upper ureteral stone	no	yes	nagetive	nagetive	nagetive	PCNL	90	normal range		nagetive	nagetive
101	1.5		ZY|931933	male	30	75	left upper ureteral stone	no	no	nagetive	nagetive	nagetive	PCNL	95	normal range		nagetive	nagetive
102	2.7	high grade	ZY|754082	female	40	50	multiple right renal stones	no	no	nagetive	nagetive	nagetive	PCNL	93	1.689		nagetive	nagetive
103	1.3		ZY|694566	female	43	60	left renal stone	no	no	nagetive	nagetive	nagetive	PCNL	140	normal range		nagetive	nagetive
104	1		ZY|910516	male	42	60	multiple right renal stones	no	no	nagetive	nagetive	nagetive	PCNL	59	normal range		nagetive	nagetive
106	1.2		ZY|833348	male	62	65	multiple right renal stones	yes	no	nagetive	nagetive	nagetive	PCNL	90	normal range		nagetive	nagetive
107	1		ZY|861792	female	66	60	multiple left renal stones	no	yes	nagetive	nagetive	nagetive	PCNL	121	normal range		nagetive	nagetive
108	1		ZY|555085	female	73	65	multiple left renal stones	no	no	nagetive	nagetive	nagetive	PCNL	60	normal range		nagetive	nagetive
109	0.6		ZY|499762	female	62	44	multiple right renal stones	no	no	nagetive	positive	nagetive	PCNL	160	normal range		positive	nagetive
112	2.7		ZY|896393	male	41	73	left renal stone	no	no	nagetive	nagetive	nagetive	PCNL	110	normal range		nagetive	nagetive
114	1.5		ZY|886091	female	85	59	left renal stone	yes	yes	nagetive	nagetive	nagetive	PCNL	95	normal range		nagetive	nagetive
115	4.5		ZY|670292	female	48	50	left renal stone	no	no	Staphylococcus saprophytes	positive	nagetive	PCNL	178	normal range		nagetive	nagetive
116	1.3	low grade	ZY|554949	male	55	65	right renal stone	no	no	Escherichia coli	positive	positive	PCNL	80	normal range		nagetive	nagetive
117	1.4	low grade	ZY|860142	male	52	64	left renal stone	no	no	nagetive	nagetive	nagetive	PCNL	80	normal range		nagetive	nagetive
118	1.7		ZY|864107	female	47	55	right renal stone	no	no	nagetive	nagetive	nagetive	PCNL	80	normal range		nagetive	nagetive
119	0.8		ZY|862308	male	50	75	left renal stone	no	no	nagetive	nagetive	nagetive	PCNL	95	normal range		positive	nagetive
121	2		ZY|676107	male	56	61	left renal stone	no	yes	nagetive	nagetive	nagetive	PCNL	85	1.28		nagetive	nagetive
122	1.8	low grade	ZY|849933	female	46	49	right renal stone	no	no	nagetive	nagetive	nagetive	PCNL	70	normal range		nagetive	nagetive
123	1.5	low grade	ZY|681861	female	27	40	left renal stone	no	no	nagetive	nagetive	nagetive	PCNL	90	normal range		nagetive	nagetive
124	2.1	high grade	ZY|839015	male	46	60	left upper ureteral stone with hydronephrosis	no	no	nagetive	nagetive	nagetive	PCNL	172	normal range		nagetive	nagetive
125	2		ZY|800071	male	74	56	left renal stone	no	no	nagetive	nagetive	nagetive	PCNL	120	1.29		nagetive	nagetive
126	1		ZY|627843	female	59	48	left renal stone	no	no	Escherichia coli	positive	nagetive	PCNL	150	normal range		nagetive	nagetive
127	1.2	high grade	ZY|558342	male	44	85	right upper ureteral stone with hydronephrosis	no	no	nagetive	nagetive	nagetive	PCNL	80	normal range		positive	nagetive
128	2.8	high grade	ZY|698210	male	36	70	multiple right renal stones	no	no	nagetive	nagetive	nagetive	PCNL	130	0.64		nagetive	nagetive
129	2.5		ZY|849206	male	55	62	left kidney cast stone	no	no	nagetive	nagetive	nagetive	PCNL	120	1.43		nagetive	nagetive
130	1.4	low grade	ZY|510239	female	49	45	multiple right renal stones	no	no	nagetive	nagetive	nagetive	PCNL	115	normal range		nagetive	nagetive
131	1.4		ZY|812164	male	56	60	left renal stone	no	no	nagetive	nagetive	nagetive	PCNL	119	normal range		nagetive	nagetive
133	1.5		ZY|886359	male	54	68	left renal stone	no	yes	nagetive	nagetive	nagetive	PCNL	98	normal range		nagetive	nagetive
134	2.2		ZY|805553	male	54	65	left renal stone	yes	no	nagetive	nagetive	nagetive	PCNL	70	normal range		nagetive	nagetive
135	3		ZY|799387	female	40	62	left renal stone	no	no	nagetive	nagetive	positive	PCNL	105	normal range		nagetive	nagetive
136	2.5	low grade	ZY|901848	male	59	52	left renal stone	no	no	nagetive	nagetive	nagetive	PCNL	50	8.07		nagetive	nagetive
139	2.2	high grade	ZY|644038	male	35	84	left renal stone	no	no	nagetive	nagetive	nagetive	PCNL	60	0.53		nagetive	nagetive
140	2.6		ZY|482867	female	48	54	multiple right renal stones with hydronephrosis	no	no	nagetive	nagetive	nagetive	PCNL	68	normal range		nagetive	nagetive
141	1.7		ZY|575781	male	65	65	right upper ureteral stone with hydronephrosis	no	no	nagetive	nagetive	nagetive	PCNL	38	normal range		nagetive	nagetive
143	1.6		ZY|880538	male	61	70	left renal stone	no	no	nagetive	nagetive	nagetive	PCNL	90	normal range		nagetive	nagetive
146	3		ZY|817033	male	73	63	right renal stone	no	no	Staphylococcus epidermidis	positive	nagetive	PCNL	135	normal range		nagetive	nagetive
147	1.5	high grade	ZY|544184	female	83	58	right renal stone	no	yes	Enterobacter cloacae	positive	positive	PCNL	155	normal range		nagetive	nagetive
148	2.2		ZY|553583	male	62	60	right renal stone	no	no	nagetive	nagetive	nagetive	PCNL	120	normal range		nagetive	nagetive
149	2.8		ZY|753996	female	63	65	multiple right renal stones	no	yes	nagetive	nagetive	nagetive	PCNL	140	normal range		nagetive	nagetive
150	1.7		ZY|905861	male	54	88	left renal stone	no	yes	nagetive	nagetive	nagetive	PCNL	115	normal range		nagetive	nagetive
151	3		ZY|879281	female	40	38	hydronephrosis with right renal stone	no	no	Enterobacter cloacae	positive	positive	PCNL	135	1.46		nagetive	nagetive
152	1.4		ZY|638864	male	54	79	right upper ureteral stone	yes	yes	nagetive	nagetive	nagetive	PCNL	190	normal range		nagetive	nagetive
153	0.7	low grade	ZY|836436	female	55	60	left upper ureteral stone	no	yes	nagetive	nagetive	nagetive	PCNL	60	normal range		nagetive	nagetive
154	1.6	high grade	ZY|817773	male	32	76	left renal stone	no	no	nagetive	nagetive	nagetive	PCNL	100	1.67		nagetive	nagetive
155	1.5		ZY|488569	female	46	54	right upper ureteral stone	no	no	nagetive	nagetive	nagetive	PCNL	85	normal range		nagetive	nagetive
156	2		ZY|817520	male	63	68	right renal stone	no	no	nagetive	nagetive	nagetive	PCNL	105	3.95		nagetive	nagetive
157	3		ZY|729947	female	49	63	right renal stone	no	no	nagetive	nagetive	nagetive	PCNL	150	normal range		nagetive	nagetive
158	3.6	high grade	ZY|517454	male	69	57	right renal stone	no	yes	nagetive	nagetive	nagetive	PCNL	180	normal range		positive	nagetive
160	0.8		ZY|816717	female	35	55	right renal stone	yes	no	nagetive	nagetive	nagetive	PCNL	44	normal range		nagetive	nagetive
162	4		ZY|848547	male	58	60	left renal stone	no	no	nagetive	nagetive	nagetive	PCNL	140	normal range		nagetive	nagetive
163	1.2	high grade	ZY|629138	male	72	79	double renal stones	no	no	nagetive	nagetive	nagetive	PCNL	70	normal range		nagetive	nagetive
164	2		ZY|771118	male	68		multiple left renal stones	no	no	nagetive	nagetive	nagetive	PCNL	120	normal range		nagetive	nagetive
165	2.2		ZY|851341	male	63	50	right renal stone	no	no	Escherichia coli	positive	positive	PCNL	80	normal range		nagetive	nagetive
166	3		ZY|740177	male	55	75	multiple left renal stones	no	no	Acinetobacter baumannii	positive	nagetive	PCNL	170	normal range		nagetive	nagetive
167	3	high grade	ZY|846525	female	62	51	left renal stone	yes	no	nagetive	nagetive	nagetive	PCNL	90	normal range		nagetive	nagetive
168	1.9	high grade	ZY|679205	male	53	66	left renal stone	no	yes	nagetive	nagetive	nagetive	PCNL	65	normal range		nagetive	nagetive
169	1.9	high grade	ZY|677474	male	41	61	left renal stone	no	no	nagetive	nagetive	nagetive	PCNL	78	normal range		nagetive	nagetive
170	1.3		ZY|475008	male	64	50	multiple left renal stones	no	no	nagetive	nagetive	nagetive	PCNL	148	normal range		nagetive	nagetive
171	2.2	low grade	ZY|576506	male	60	76	right kidney cast stone	no	yes	nagetive	nagetive	nagetive	PCNL	120	0.81		nagetive	nagetive
173	2.1	low grade	ZY|517833	male	53	74	right ureteral stone with hydronephrosis	no	yes	nagetive	nagetive	nagetive	PCNL	85	normal range		nagetive	nagetive
174	1.3	low grade	ZY|550017	male	63	70	left renal stone	no	no	nagetive	nagetive	nagetive	PCNL	210	normal range		nagetive	nagetive
175	3		ZY|840216	female	45	66	right renal stone with low gradehydronephrosis	no	no	nagetive	positive	nagetive	PCNL	80	11.99		positive	nagetive
176	1.9	high grade	ZY|595932	male	63	59	right renal stone	yes	no	nagetive	nagetive	nagetive	PCNL	120	4.14		nagetive	nagetive
178	1.2	high grade	ZY|680839	male	56	63	left upper ureteral stone with hydronephrosis	no	no	nagetive	nagetive	nagetive	PCNL	100	normal range		nagetive	nagetive
179	1.5		ZY|916700	male	25	61	left renal stone	no	no	nagetive	nagetive	nagetive	PCNL	145	normal range		nagetive	nagetive
180	1.1	high grade	ZY|657023	male	70	80	left renal stone with hydronephrosis	no	no	nagetive	nagetive	nagetive	PCNL	40	normal range		nagetive	nagetive
181	3		ZY|911028	female	64	58	left renal stone	no	no	nagetive	nagetive	nagetive	PCNL	52	normal range		nagetive	nagetive
182	1.7		ZY|861882	male	56	64	right renal stone	no	yes	nagetive	nagetive	nagetive	PCNL	170	normal range		nagetive	nagetive
183	1.4	low grade	ZY|645904	female	54	58	left renal stone	no	no	nagetive	nagetive	nagetive	PCNL	115	normal range		nagetive	nagetive
185	1.1	low grade	ZY|621871	male	57	65	Bilateral ureteral stones	no	no	nagetive	nagetive	nagetive	PCNL	70	3.8		nagetive	nagetive
187	2.5		ZY|729044	male	60	63	left renal stone with hydronephrosis	no	no	nagetive	nagetive	nagetive	PCNL	115	normal range		nagetive	nagetive
188	1.5		ZY|552906	male	41	69	right renal stone	no	no	nagetive	nagetive	nagetive	PCNL	70	normal range		nagetive	nagetive
189	1.9		ZY|741721	female	55	59	right renal stone with hydronephrosis	no	no	nagetive	nagetive	nagetive	PCNL	130	normal range		nagetive	nagetive
190	0.6		ZY|558378	female	36	65	right renal stone	no	no	Enterococcus faecium	positive	nagetive	PCNL	125	normal range		nagetive	nagetive
191	1.7		ZY|548737	female	49	48	right upper ureteral stone with hydronephrosis	no	no	nagetive	nagetive	nagetive	PCNL	60	normal range		nagetive	nagetive
192	1.4		ZY|636361	female	49	52	left upper ureteral stone	no	no	nagetive	nagetive	nagetive	PCNL	120	normal range		nagetive	nagetive
193	1.3		ZY|850097	male	74	70	left upper ureteral stone	no	yes	nagetive	nagetive	nagetive	PCNL	55	normal range		nagetive	nagetive
194	3.5	low grade	ZY|950560	female	61	72	right renal stone	no	no	Enterococcus faecalis	positive	nagetive	PCNL	116	normal range		nagetive	nagetive
195	1.5		ZY|852768	male	44	58	right renal stone	no	no	nagetive	nagetive	nagetive	PCNL	65	normal range		nagetive	nagetive
196	2.7	low grade	ZY|936815	male	51	51	right renal stone	no	yes	nagetive	nagetive	nagetive	PCNL	80	normal range		nagetive	nagetive
198	1.5		ZY|903259	male	54	60	left renal stone with hydronephrosis	no	no	nagetive	nagetive	nagetive	PCNL	85	normal range		nagetive	nagetive
199	1.1		ZY|479119	male	46	70	left upper ureteral stone with hydronephrosis	no	yes	nagetive	nagetive	nagetive	PCNL	95	normal range		nagetive	nagetive
200	1.2		ZY|704986	male	55	70	right renal stone	no	no	nagetive	nagetive	nagetive	PCNL	130	normal range		nagetive	nagetive
201	1.1	low grade	ZY|522270	male	61	65	right ureteral stone	no	yes	Enterobacter cloacae	positive	nagetive	PCNL	40	normal range		nagetive	nagetive
203	2		ZY|562543	female	67	67	multiple right renal stones	no	no	nagetive	nagetive	nagetive	PCNL	65	normal range		nagetive	nagetive
204	1		ZY|637061	male	70	76	left renal stone	no	no	nagetive	nagetive	nagetive	PCNL	70	normal range		nagetive	nagetive
205	3.5		ZY|785706	male	38	94	multiple left renal stones with hydronephrosis	no	yes	nagetive	nagetive	nagetive	PCNL	190	normal range		nagetive	nagetive
206	1.4		ZY|802717	female	48	49	right upper ureteral stone	no	no	nagetive	nagetive	nagetive	PCNL	75	normal range		nagetive	nagetive
207	3		ZY|875938	male	61	80	right renal stone	no	yes	nagetive	nagetive	nagetive	PCNL	120	13.42		positive	nagetive
209	3.1		ZY|723310	male	61	58	left renal stone	no	yes	Citrobacter freundii+Enterococcus faecalis	positive	positive	PCNL	240	4.93		positive	nagetive
210	3.5	high grade	ZY|461798	female	70	81	right renal stone	yes	no	Proteus mirabilis	positive	nagetive	PCNL	93	normal range		nagetive	nagetive
211	0.7	low grade	ZY|597261	female	71	60	left renal stone	no	yes	nagetive	positive	nagetive	PCNL	80	normal range		positive	nagetive
212	1.6	low grade	ZY|769881	female	70	52	right renal stone	no	yes	Escherichia coli	positive	nagetive	PCNL	100	normal range		nagetive	nagetive
213	1.3	high grade	ZY|814550	male	50	80	left upper ureteral stone with hydronephrosis	no	no	nagetive	nagetive	nagetive	PCNL	46	normal range		nagetive	nagetive
214	1.3	high grade	ZY|662279	male	62	53	left renal stone with left ureteral stone	no	yes	nagetive	nagetive	nagetive	PCNL	110	normal range		nagetive	nagetive
216	1.6		ZY|888261	male	68	70	left renal stone	no	no	Streptococcus mitis	positive	nagetive	PCNL	85	normal range		nagetive	nagetive
217	1.6	high grade	ZY|685986	female	60	64	right renal stone	yes	no	nagetive	nagetive	nagetive	PCNL	100	normal range		nagetive	nagetive
218	2.9		ZY|816226	male	58	60	right renal stone	no	no	nagetive	nagetive	nagetive	PCNL	115	normal range		nagetive	nagetive
220	2.7	low grade	ZY|496293	female	63	60	right kidney cast stone	no	yes	Escherichia coli	positive	positive	PCNL	185	0.67		positive	nagetive
221	1.1		ZY|949619	male	57	75	left upper ureteral stone	no	no	nagetive	nagetive	nagetive	PCNL	40	normal range		nagetive	nagetive
222	1.2		ZY|730120	male	48	70	right ureteral stone with hydronephrosis	no	no	nagetive	nagetive	nagetive	PCNL	95	normal range		nagetive	nagetive
223	1.5		ZY|799636	male	43	85	right upper ureteral stone with hydronephrosis	no	no	nagetive	nagetive	nagetive	PCNL	80	normal range		nagetive	nagetive
224	2		ZY|730060	male	55	68	right renal stone	yes	no	nagetive	nagetive	nagetive	PCNL	135	normal range		nagetive	nagetive
225	3.5	low grade	ZY|836292	female	59	90	left renal stone	no	yes	nagetive	nagetive	nagetive	PCNL	70	normal range		nagetive	nagetive
226	2		ZY|599128	male	48	80	right renal stone	no	no	nagetive	nagetive	nagetive	PCNL	50	normal range		nagetive	nagetive
227	1.5		ZY|848486	male	54	65	right renal stone	no	no	nagetive	nagetive	nagetive	PCNL	80	normal range		nagetive	nagetive
228	2		ZY|815939	male	69	72	left renal stone	yes	no	nagetive	nagetive	nagetive	PCNL	110	normal range		nagetive	nagetive
229	2.3		ZY|947471	male	64	75	right renal stone	no	no	nagetive	nagetive	nagetive	PCNL	70	normal range		nagetive	nagetive
230	3.8	high grade	ZY|573576	female	52	54	multiple right renal stones	no	no	nagetive	nagetive	nagetive	PCNL	138	normal range		positive	nagetive
231	2		ZY|567016	female	52	47	right renal stone	no	no	Escherichia coli	positive	positive	PCNL	92	normal range		nagetive	nagetive
232	0.5		ZY|711828	male	26	95	left upper ureteral stone	no	no	Enterococcus faecalis	positive	nagetive	PCNL	240	normal range		nagetive	nagetive
233	2.5		ZY|735877	female	62	72	right renal stone	yes	yes	nagetive	nagetive	nagetive	PCNL	70	normal range		nagetive	nagetive
234	3		ZY|734800	male	38	78	left renal stone	no	no	nagetive	nagetive	nagetive	PCNL	100	normal range		nagetive	nagetive
235	1.6		ZY|742595	male	71	60	right renal stone	no	yes	nagetive	nagetive	nagetive	PCNL	130	normal range		nagetive	nagetive
238	1.5		ZY|678501	male	55	84	left renal stone	no	yes	nagetive	nagetive	nagetive	PCNL	90	0.56		nagetive	nagetive
239	3.2	high grade	ZY|484091	male	53	66	right renal stone	no	no	nagetive	nagetive	nagetive	PCNL	105	normal range		nagetive	nagetive
240	1.8	low grade	ZY|839051	male	59	71	left renal stone	no	yes	nagetive	nagetive	nagetive	PCNL	120	normal range		nagetive	nagetive
241	2.4	low grade	ZY|553471	female	51	60	right renal stone	yes	no	nagetive	nagetive	nagetive	PCNL	70	normal range		nagetive	nagetive
243	1.1	high grade	ZY|529128	male	52	46	right upper ureteral stone	no	no	nagetive	nagetive	nagetive	PCNL	75	normal range		positive	nagetive
244	1.9	high grade	ZY|803711	female	57		left renal stone	no	no	nagetive	nagetive	nagetive	PCNL	80	normal range		nagetive	nagetive
245	1.5		ZY|759058	male	55	85	left renal stone with hydronephrosis	no	yes	nagetive	nagetive	nagetive	PCNL	55	normal range		nagetive	nagetive
246	1.6		ZY|599334	female	39	53	left renal stone	no	no	nagetive	nagetive	nagetive	PCNL	100	normal range		nagetive	nagetive
247	1.8	low grade	ZY|674667	male	46		left renal stone	no	no	nagetive	nagetive	nagetive	PCNL	80	normal range		nagetive	nagetive
248	1.1		ZY|834383	female	45	50	left renal stone	no	no	nagetive	nagetive	nagetive	PCNL	60	normal range		nagetive	nagetive
249	2		ZY|838830	male	56	60	right renal stone	no	no	nagetive	nagetive	nagetive	PCNL	90	normal range		nagetive	nagetive
250	1.8		ZY|757937	female	57	62	left renal stone with hydronephrosis	no	no	nagetive	nagetive	nagetive	PCNL	80	normal range		nagetive	nagetive
251	2.6	low grade	ZY|660681	male	48	56	multiple right renal stones with hydronephrosis	no	no	nagetive	nagetive	nagetive	PCNL	140	normal range		nagetive	nagetive
252	1.2		ZY|617673	female	54	61	left upper ureteral stone	yes	yes	nagetive	nagetive	nagetive	PCNL	68	normal range		nagetive	nagetive
253	1.2		ZY|695090	male	63	83	left upper ureteral stone	yes	yes	nagetive	nagetive	nagetive	PCNL	55	normal range		nagetive	nagetive
254	2.6		ZY|885670	female	15	34	left renal stone	no	no	nagetive	nagetive	nagetive	PCNL	212	3.55		nagetive	nagetive
255	1.7		ZY|898837	male	43	70	left renal stone with hydronephrosis	no	no	nagetive	nagetive	nagetive	PCNL	194	normal range		nagetive	nagetive
256	3	low grade	ZY|611188	female	57	50	left kidney cast stone	no	no	nagetive	nagetive	nagetive	PCNL	135	normal range		nagetive	nagetive
257	2		ZY|481401	female	40	75	right renal stone with hydronephrosis	no	no	Streptococcus angina	positive	nagetive	PCNL	55	normal range		nagetive	nagetive
258	2.5	high grade	ZY|703689	male	54	60	multiple right renal stones	no	no	nagetive	nagetive	nagetive	PCNL	95	1.15		nagetive	nagetive
259	2.4		ZY|833774	male	48	72	multiple right renal stones	no	yes	nagetive	nagetive	nagetive	PCNL	115	normal range		nagetive	nagetive
260	2		ZY|706382	male	48	55	multiple left renal stones with hydronephrosis	no	no	Enterococcus faecalis	positive	nagetive	PCNL	105	normal range		nagetive	nagetive
261	1.6	low grade	ZY|614888	female	29	55	right renal stone with hydronephrosis	no	no	nagetive	nagetive	nagetive	PCNL	60	normal range		nagetive	nagetive
262	1.2	low grade	ZY|510535	female	34	48	right renal stone	no	no	nagetive	nagetive	nagetive	PCNL	90	normal range		nagetive	nagetive
263	2.3	high grade	ZY|608074	male	50	48	multiple right renal stones	no	no	nagetive	nagetive	nagetive	PCNL	140	0.9		nagetive	nagetive
265	2		ZY|876955	male	50	68	left renal stone with low gradehydronephrosis	no	no	nagetive	nagetive	nagetive	PCNL	111	normal range		nagetive	nagetive
266	4		ZY|880716	female	53	56	right renal stone	no	no	nagetive	nagetive	nagetive	PCNL	130	normal range		nagetive	nagetive
267	0.5		ZY|944533	male	76	60	left renal stone	no	yes	nagetive	nagetive	nagetive	PCNL	45	normal range		nagetive	nagetive
268	0.4		ZY|759933	male	34	72	left renal stone	no	no	nagetive	nagetive	nagetive	PCNL	120	0.94		nagetive	nagetive
269	3		ZY|828813	female	57	70	hydronephrosis with right renal stone	no	no	nagetive	nagetive	nagetive	PCNL	100	normal range		nagetive	nagetive
270	2.5		ZY|914119	male	76	68	right renal stone	no	yes	nagetive	nagetive	nagetive	PCNL	155	normal range		nagetive	nagetive
272	1.2		ZY|859016	male	47	100	right renal stone with hydronephrosis	no	no	nagetive	nagetive	nagetive	PCNL	55	normal range		nagetive	nagetive
273	4	high grade	ZY|541990	female	70		multiple right renal stones	no	no	nagetive	nagetive	nagetive	PCNL	82	normal range		nagetive	nagetive
274	1.2		ZY|493773	female	45	57	right upper ureteral stone with hydronephrosis	no	no	nagetive	nagetive	nagetive	PCNL	70	normal range		nagetive	nagetive
276	1.3		ZY|864774	male	51	60	left renal stone	no	yes	nagetive	nagetive	nagetive	PCNL	49	normal range		nagetive	nagetive
277	1.8	low grade	ZY|543947	male	52	73	right renal stone	no	no	nagetive	nagetive	nagetive	PCNL	105	normal range		nagetive	nagetive
278	2.5		ZY|710728	female	64	62	right renal stone	yes	no	nagetive	nagetive	nagetive	PCNL	90	normal range		nagetive	nagetive
279	3	high grade	ZY|517913	female	69	59	multiple right renal stones with hydronephrosis	no	no	nagetive	nagetive	nagetive	PCNL	120	normal range		nagetive	nagetive
281	1.5		ZY|882740	male	68	62	left renal stone with hydronephrosis	no	no	nagetive	nagetive	nagetive	PCNL	135	normal range		nagetive	nagetive
282	1.5		ZY|914542	female	59	50	right renal stone	no	yes	nagetive	nagetive	nagetive	PCNL	130	0.74		nagetive	nagetive
283	2		ZY|838900	male	59	75	left renal stone	no	yes	nagetive	nagetive	nagetive	PCNL	64	normal range		nagetive	nagetive
284	1.5		ZY|901102	male	60	73	multiple left renal stones	no	no	nagetive	nagetive	nagetive	PCNL	155	normal range		nagetive	nagetive
285	0.9		ZY|777065	female	53	55	right renal stone with hydronephrosis	no	no	nagetive	nagetive	nagetive	PCNL	140	normal range		nagetive	nagetive
287	3		ZY|726420	female	27	52	left renal stone with hydronephrosis	no	no	Escherichia coli+Enterococcus faecalis	positive	positive	PCNL	82	2.54		nagetive	nagetive
288	1.1	high grade	ZY|466066	male	58	71	left upper ureteral stone	no	yes	nagetive	nagetive	nagetive	PCNL	85	normal range		nagetive	nagetive
289	2		ZY|872510	male	46	65	multiple left renal stones	yes	no	nagetive	nagetive	nagetive	PCNL	100	normal range		nagetive	nagetive
290	1.2	high grade	ZY|575366	male	53	70	right upper ureteral stone	no	yes	nagetive	nagetive	nagetive	PCNL	1	normal range		nagetive	nagetive
291	1.7		ZY|452142	female	50	47	right renal stone	no	no	nagetive	nagetive	nagetive	PCNL	85	0.66		nagetive	nagetive
292	1.8	low grade	ZY|670635	female	45	53	right renal stone	no	no	nagetive	nagetive	nagetive	PCNL	91	normal range		nagetive	nagetive
293	2.5		ZY|849513	male	63	54	left upper ureteral stone with hydronephrosis	no	no	Enterococcus faecalis	positive	positive	PCNL	155	0.54		nagetive	nagetive
294	2.5		ZY|777819	male	49	62	left upper ureteral stone	no	no	nagetive	nagetive	nagetive	PCNL	95	normal range		nagetive	nagetive
295	3		ZY|828265	female	76	55	left renal stone	yes	yes	nagetive	nagetive	nagetive	PCNL	145	21.25		nagetive	nagetive
296	1.4	low grade	ZY|902014	female	71	54	left renal stone	no	no	nagetive	nagetive	nagetive	PCNL	60	normal range		nagetive	nagetive
297	0.7		ZY|674649	male	66	60	right upper ureteral stone	yes	yes	nagetive	nagetive	nagetive	PCNL	130	normal range		nagetive	nagetive
298	1.5		ZY|951600	female	43	65	left renal stone	no	yes	Escherichia coli	positive	positive	PCNL	65	normal range		nagetive	nagetive
299	0.7	low grade	ZY|559497	male	54	77	right renal stone	no	yes	nagetive	nagetive	nagetive	PCNL	140	normal range		nagetive	nagetive
300	1		ZY|881360	male	74	67	left renal stone	no	no	nagetive	nagetive	nagetive	PCNL	130	normal range		nagetive	nagetive
301	3		ZY|592849	male	55	72	right upper ureteral stone with hydronephrosis	no	no	nagetive	nagetive	nagetive	PCNL	235	4.33		nagetive	nagetive
302	2.6	low grade	ZY|565234	female	70	52	left renal stone with hydronephrosis	yes	yes	nagetive	nagetive	nagetive	PCNL	150	normal range		nagetive	nagetive
303	1.8	low grade	ZY|482116	male	69	69	left renal stone	yes	yes	nagetive	nagetive	nagetive	PCNL	135	normal range		nagetive	nagetive
304	2		ZY|737521	female	54	58	right upper ureteral stone	no	no	nagetive	nagetive	nagetive	PCNL	40	normal range		nagetive	nagetive
308	3		ZY|707679	male	62	62	right renal stone	no	no	nagetive	nagetive	nagetive	PCNL	60	normal range		nagetive	nagetive
309	3		ZY|704721	female	62	55	left renal stone	no	yes	nagetive	nagetive	nagetive	PCNL	125	2.07		nagetive	nagetive
310	2.1	high grade	ZY|672246	male	57	67	right renal stone with hydronephrosis	no	yes	nagetive	nagetive	nagetive	PCNL	100	normal range		nagetive	nagetive
311	1.6	low grade	ZY|944542	male	69	75	right renal stone	no	yes	nagetive	nagetive	nagetive	PCNL	50	normal range		nagetive	nagetive
312	1		ZY|644565	male	51	70	left renal stone	no	no	nagetive	nagetive	nagetive	PCNL	110	normal range		nagetive	nagetive
313	1.3	low grade	ZY|673105	male	52	82	left upper ureteral stone	no	no	nagetive	nagetive	nagetive	PCNL	67	normal range		nagetive	nagetive
314	1	high grade	ZY|934431	female	51	51	right renal stone	no	yes	nagetive	nagetive	nagetive	PCNL	50	normal range		nagetive	nagetive
315	1	high grade	ZY|585059	female	49	53	right renal stone	no	no	Escherichia coli	positive	nagetive	PCNL	118	normal range		nagetive	nagetive
316	1.7		ZY|853836	female	46	50	left renal stone	no	no	nagetive	nagetive	nagetive	PCNL	1	normal range		nagetive	nagetive
317	2.5		ZY|818262	male	76	73	right renal stone	yes	yes	nagetive	nagetive	nagetive	PCNL	130	2.23		nagetive	nagetive
318	3.9	high grade	ZY|919217	female	69	45	right renal stone	no	no	nagetive	nagetive	nagetive	PCNL	180	normal range		nagetive	nagetive
319	2.3		ZY|945447	male	55	70	left renal stone	yes	no	nagetive	nagetive	nagetive	PCNL	52	normal range		nagetive	nagetive
321	2		ZY|848017	male	55	65	right renal stone with hydronephrosis	no	no	nagetive	nagetive	nagetive	PCNL	70	normal range		nagetive	nagetive
322	1.5		ZY|889098	male	36	70	multiple right renal stones	no	no	nagetive	nagetive	nagetive	PCNL	110	normal range		nagetive	nagetive
323	3		ZY|877464	male	54	75	left renal stone with hydronephrosis	yes	no	nagetive	nagetive	nagetive	PCNL	110	normal range		nagetive	nagetive
324	1.8		ZY|860431	female	55	60	right renal stone with hydronephrosis	no	no	nagetive	nagetive	nagetive	PCNL	150	normal range		nagetive	nagetive
325	2.1	low grade	ZY|826449	female	65	69	left renal stone with hydronephrosis	yes	yes	nagetive	nagetive	nagetive	PCNL	65	normal range		nagetive	nagetive
326	3.7	low grade	ZY|483529	female	51	58	right renal stone with hydronephrosis	no	no	nagetive	nagetive	nagetive	PCNL	68	normal range		nagetive	nagetive
327	1.2		ZY|956306	male	58	75	left upper ureteral stone	yes	no	nagetive	nagetive	nagetive	PCNL	120	normal range		nagetive	nagetive
328	1.3	high grade	ZY|489943	female	47	54	left renal stone	no	no	nagetive	nagetive	nagetive	PCNL	144	normal range		nagetive	nagetive
329	6.5		ZY|661055	male	63	59	left renal stone	no	no	nagetive	nagetive	nagetive	PCNL	103	normal range		nagetive	nagetive
330	2.2		ZY|779888	female	64	53	right renal stone	no	no	nagetive	nagetive	nagetive	PCNL	135	normal range		nagetive	nagetive
332	1.8	high grade	ZY|501354	male	26	52	multiple right renal stones with hydronephrosis	no	no	nagetive	nagetive	nagetive	PCNL	80	normal range		nagetive	nagetive
333	2		ZY|932759	male	46	55	left renal stone	no	no	Enterococcus faecalis	positive	nagetive	PCNL	78	normal range		nagetive	nagetive
334	1.1	low grade	ZY|770746	male	59	70	right renal stone with hydronephrosis	no	yes	nagetive	nagetive	nagetive	PCNL	80	normal range		nagetive	nagetive
335	2.1	high grade	ZY|465853	female	51	60	multiple right renal stones with hydronephrosis	no	no	Escherichia coli	positive	nagetive	PCNL	145	normal range		positive	nagetive
336	1.5	low grade	ZY|610737	female	57	65	left renal stone with high gradehydronephrosis	yes	yes	nagetive	nagetive	nagetive	PCNL	180	normal range		nagetive	nagetive
337	1.2	low grade	ZY|666876	male	60	65	left renal stone	no	no	Enterococcus faecalis	positive	nagetive	PCNL	60	normal range		nagetive	nagetive
338	1.8	low grade	ZY|500046	female	87	65	right renal stone	yes	yes	Enterococcus faecium	positive	positive	PCNL	70	normal range		positive	nagetive
339	1.6		ZY|506564	male	62	76	left upper ureteral stone	no	yes	nagetive	nagetive	nagetive	PCNL	96	normal range		nagetive	nagetive
340	2	low grade	ZY|511234	female	64	85	right upper ureteral stone	yes	yes	nagetive	nagetive	nagetive	PCNL	40	normal range		nagetive	nagetive
341	1.7		ZY|916745	female	35	55	right renal stone	no	no	nagetive	nagetive	nagetive	PCNL	92	normal range		nagetive	nagetive
342	3		ZY|576339	female	58	60	right renal stone with hydronephrosis	no	no	Klebsiella oxytoca+Klebsiella odorifera	positive	positive	PCNL	110	10.91		nagetive	nagetive
343	2		ZY|817634	female	48	55	left renal stone	no	no	nagetive	nagetive	nagetive	PCNL	125	31.77		nagetive	nagetive
344	1		ZY|696544	female	66	69	right renal stone	yes	yes	Staphylococcus hominis subsp.	positive	nagetive	PCNL	165	normal range		nagetive	nagetive
345	1.2		ZY|761976	male	64	77	right renal stone	no	no	nagetive	nagetive	nagetive	PCNL	150	normal range		nagetive	nagetive
346	2.7	low grade	ZY|616319	male	59	70	left renal stone	yes	no	nagetive	nagetive	nagetive	PCNL	90	2.02		nagetive	nagetive
347	1.8		ZY|456370	male	73	66	left upper ureteral stone with hydronephrosis	no	no	nagetive	nagetive	nagetive	PCNL	65	normal range		nagetive	nagetive
348	3		ZY|773971	female	52	60	multiple right renal stones with hydronephrosis	yes	no	nagetive	nagetive	nagetive	PCNL	110	normal range		nagetive	nagetive
349	2.5		ZY|705993	male	47	67	left renal stone	no	no	nagetive	nagetive	nagetive	PCNL	86	normal range		nagetive	nagetive
350	1.8		ZY|645461	male	27	68	multiple left renal stones	no	no	nagetive	nagetive	nagetive	PCNL	90	normal range		nagetive	nagetive
351	6.7		ZY|727668	male	52	58	left kidney cast stone	no	no	Staphylococcus aureus+Enterococcus faecalis	positive	nagetive	PCNL	280	1.46		nagetive	nagetive
353	2.5		ZY|899163	male	47	85	multiple left renal stones with low gradehydronephrosis	no	no	nagetive	nagetive	nagetive	PCNL	130	normal range		nagetive	nagetive
354	1.8		ZY|723843	female	62	54	right renal stone	no	no	Escherichia coli	positive	nagetive	PCNL	80	24.81		nagetive	nagetive
355	3.7		ZY|896281	male	61	80	double renal stones	no	yes	nagetive	nagetive	nagetive	PCNL	80	normal range		nagetive	nagetive
356	1.6	low grade	ZY|671137	female	63	668	left renal stone	yes	yes	nagetive	nagetive	nagetive	PCNL	130	normal range		nagetive	nagetive
358	1.8	low grade	ZY|806588	female	61	55	right renal stone	no	no	Escherichia coli	positive	nagetive	PCNL	80	0.55		nagetive	nagetive
359	1.3	high grade	ZY|645202	female	72	60	left renal stone with hydronephrosis	yes	yes	nagetive	nagetive	nagetive	PCNL	50	normal range		nagetive	nagetive
360	1.2	low grade	ZY|578570	male	34	65	left upper ureteral stone with low gradehydronephrosis	no	no	nagetive	nagetive	nagetive	PCNL	115	normal range		nagetive	nagetive
361	1.2		ZY|692748	female	60	58	left upper ureteral stone	yes	yes	nagetive	nagetive	nagetive	PCNL	80	normal range		nagetive	nagetive
362	1.4	low grade	ZY|564606	male	48	72	left upper ureteral stone with hydronephrosis	no	no	nagetive	nagetive	nagetive	PCNL	90	normal range		nagetive	nagetive
363	3.1	low grade	ZY|845541	male	45	55	left upper ureteral stone with hydronephrosis	no	no	nagetive	nagetive	nagetive	PCNL	50	normal range		nagetive	nagetive
364	3.2	low grade	ZY|560454	female	49	37	right renal stone	no	no	Escherichia coli	positive	nagetive	PCNL	125	normal range		nagetive	nagetive
365	1.5		ZY|837683	female	58	52	right upper ureteral stone with hydronephrosis	no	no	nagetive	nagetive	nagetive	PCNL	70	normal range		nagetive	nagetive
366	2.3	low grade	ZY|618358	male	30	76	right renal stone	no	no	nagetive	nagetive	nagetive	PCNL	365	0.85		nagetive	nagetive
367	2.6		ZY|780269	female	51	64	left renal stone	no	yes	nagetive	nagetive	nagetive	PCNL	105	normal range		nagetive	nagetive
368	1.5		ZY|850656	female	56	60	left renal stone with low grade hydronephrosis	no	no	Streptococcus mutans.	positive	nagetive	PCNL	70	normal range		nagetive	nagetive
369	2		ZY|794073	female	73	63	right renal stone	no	no	nagetive	nagetive	nagetive	PCNL	130	0.59		nagetive	nagetive
370	2.5		ZY|745504	female	52	60	left renal stone	no	yes	Klebsiella pneumoniae	positive	nagetive	PCNL	115	normal range		nagetive	nagetive
371	1		ZY|878644	female	58	55	multiple left renal stones with hydronephrosis	yes	no	nagetive	nagetive	positive	PCNL	100	48.41		nagetive	nagetive
372	1.1		ZY|767141	female	57	49	left renal stone	yes	yes	nagetive	nagetive	nagetive	PCNL	60	normal range		nagetive	nagetive
373	1.6	high grade	ZY|758225	male	82	72	multiple left renal stones	yes	yes	nagetive	nagetive	nagetive	PCNL	200	normal range		nagetive	nagetive
374	0.9	low grade	ZY|873987	female	41	50	right renal stone	no	no	nagetive	nagetive	nagetive	PCNL	80	normal range		nagetive	nagetive
376	3.7	low grade	ZY|550413	male	67	55	left kidney cast stone	no	no	nagetive	nagetive	positive	PCNL	215	normal range		nagetive	nagetive
377	0.7	high grade	ZY|452606	female	33	54	left upper ureteral stone with hydronephrosis	no	no	nagetive	nagetive	positive	PCNL	105	normal range		nagetive	nagetive
378	1.2		ZY|772325	male	54	65	multiple right renal stones	no	no	nagetive	nagetive	nagetive	PCNL	60	normal range		nagetive	nagetive
379	1.3		ZY|944048	male	45	65	hydronephrosis with left renal stone	no	no	nagetive	nagetive	nagetive	PCNL	55	normal range		nagetive	nagetive
380	2		ZY|573944	male	24	60	double renal stones with hydronephrosis	no	no	nagetive	nagetive	nagetive	PCNL	53	normal range		nagetive	nagetive
381	2.8	high grade	ZY|933718	female	47	58	hydronephrosis with right renal stone	no	no	nagetive	nagetive	nagetive	PCNL	90	normal range		nagetive	nagetive
382	1.4	low grade	ZY|615859	male	51	92	right renal stone	yes	yes	nagetive	nagetive	nagetive	PCNL	80	normal range		nagetive	nagetive
383	2.2		ZY|827616	male	68	65	left renal stone	yes	no	Serratia marcescens	positive	positive	PCNL	60	normal range		nagetive	nagetive
384	2		ZY|909884	male	64	48	double renal stones	no	yes	nagetive	nagetive	nagetive	PCNL	180	normal range		nagetive	nagetive
385	1.2		ZY|814307	male	62	56	multiple right renal stones	no	no	nagetive	nagetive	nagetive	PCNL	110	normal range		nagetive	nagetive
386	3		ZY|526933	male	61	77	left renal stone	no	yes	nagetive	nagetive	nagetive	PCNL	90	normal range		nagetive	nagetive
387	1.6		ZY|866869	male	49	70	left upper ureteral stone with hydronephrosis	no	yes	nagetive	nagetive	nagetive	PCNL	75	normal range		nagetive	nagetive
388	0.9		ZY|915570	male	65	50	left renal stone	no	no	nagetive	nagetive	nagetive	PCNL	65	normal range		nagetive	nagetive
389	1		ZY|886637	female	38	72	right ureteral stone with hydronephrosis	no	yes	nagetive	nagetive	nagetive	PCNL	45	normal range		nagetive	nagetive
390	1.5		ZY|684809	male	67	51	double renal stones	no	no	nagetive	nagetive	nagetive	PCNL	170	3.67		positive	nagetive
391	3.4	high grade	ZY|859609	male	65	72	right renal stone with hydronephrosis	no	yes	nagetive	nagetive	nagetive	PCNL	90	normal range		nagetive	nagetive
392	4		ZY|696550	male	61	55	right renal stone	no	no	nagetive	nagetive	nagetive	PCNL	80	normal range		nagetive	nagetive
393	1		ZY|879913	male	57	52	left ureteral stone	no	yes	nagetive	nagetive	nagetive	PCNL	70	normal range		nagetive	nagetive
394	2.6		ZY|554993	male	54	58	multiple right renal stones with hydronephrosis	no	no	nagetive	nagetive	nagetive	PCNL	130	normal range		nagetive	nagetive
396	3		ZY|785889	female	50	56	right renal stone	no	no	Klebsiella pneumoniae	positive	nagetive	PCNL	68	normal range		nagetive	nagetive
397	2		ZY|723791	female	63	55	multiple left renal stones with hydronephrosis	yes	no	nagetive	nagetive	nagetive	PCNL	165	42.93		nagetive	nagetive
398	1.9	low grade	ZY|751963	male	38	51	right upper ureteral stone with hydronephrosis	no	no	nagetive	nagetive	nagetive	PCNL	95	normal range		nagetive	nagetive
399	2		ZY|878089	male	56	71	right upper ureteral stone with hydronephrosis	no	no	nagetive	nagetive	nagetive	PCNL	95	normal range		nagetive	nagetive
400	0.8		ZY|956185	female	52	72	double renal stones	no	no	nagetive	nagetive	nagetive	PCNL	40	normal range		nagetive	nagetive
401	1.3		ZY|946847	male	42	60	double renal stones	no	no	nagetive	nagetive	nagetive	PCNL	82	normal range		nagetive	nagetive
402	1		ZY|798150	male	50	64	left renal stone	no	no	nagetive	nagetive	nagetive	PCNL	75	normal range		nagetive	nagetive
403	3		ZY|820679	male	62	65	right renal stone with hydronephrosis	yes	yes	nagetive	nagetive	nagetive	PCNL	80	normal range		nagetive	nagetive
404	2.8	high grade	ZY|666506	male	44	67	right renal stone	no	no	nagetive	nagetive	nagetive	PCNL	80	normal range		nagetive	nagetive
405	1.5		ZY|791661	female	36	60	right renal stone with hydronephrosis	yes	no	nagetive	nagetive	nagetive	PCNL	35	normal range		nagetive	nagetive
406	1.4	low grade	ZY|558849	male	50	77	left renal stone	no	no	nagetive	nagetive	nagetive	PCNL	80	normal range		positive	nagetive
407	1.2		ZY|900787	male	81	63	left ureteral stone with high gradehydronephrosis	no	yes	nagetive	nagetive	nagetive	PCNL	105	normal range		nagetive	nagetive
408	1.5		ZY|870797	male	57	48	left renal stone	no	no	nagetive	nagetive	nagetive	PCNL	80	normal range		nagetive	nagetive
409	1.5		ZY|851770	female	70	65	multiple right renal stones with high gradehydronephrosis	no	no	Escherichia coli	positive	nagetive	PCNL	105	normal range		nagetive	nagetive
410	2.5	high grade	ZY|470335	male	63	65	double renal stones with hydronephrosis	no	no	nagetive	nagetive	nagetive	PCNL	115	normal range		nagetive	nagetive
411	2.2		ZY|843274	male	50	70	double renal stones	no	yes	nagetive	nagetive	nagetive	PCNL	115	normal range		nagetive	nagetive
412	1.4	high grade	ZY|584668	female	54	74	right ureteral stone with hydronephrosis	no	no	nagetive	nagetive	nagetive	PCNL	100	normal range		nagetive	nagetive
413	2.3	low grade	ZY|534601	male	67	65	multiple right renal stones	no	no	Enterobacter cloacae	positive	positive	PCNL	135	normal range		nagetive	nagetive
414	1.5		ZY|887273	male	68	62	left renal stone	no	no	nagetive	nagetive	nagetive	PCNL	85	normal range		nagetive	nagetive
415	0.7	high grade	ZY|691238	male	63	65	right upper ureteral stone with hydronephrosis	yes	yes	nagetive	nagetive	nagetive	PCNL	70	normal range		nagetive	nagetive
416	0.5		ZY|837528	male	56	65	right renal stone	no	no	nagetive	nagetive	nagetive	PCNL	82	normal range		nagetive	nagetive
417	1.4		ZY|926613	male	67	55	right renal stone	no	no	Escherichia coli	positive	positive	PCNL	124	normal range		nagetive	nagetive
419	3		ZY|819482	male	62	69	double renal stones with hydronephrosis	no	yes	nagetive	nagetive	nagetive	PCNL	90	1.89		nagetive	nagetive
420	2		ZY|840613	male	70	70	double renal stones	no	no	nagetive	nagetive	nagetive	PCNL	75	normal range		nagetive	nagetive
421	2.1	low grade	ZY|543583	male	48	64	left renal stone with hydronephrosis	no	no	nagetive	nagetive	nagetive	PCNL	177	normal range		nagetive	nagetive
422	1		ZY|805541	female	51	43	right renal stone	no	no	nagetive	nagetive	nagetive	PCNL	170	normal range		positive	nagetive
423	1.5	high grade	ZY|609196	male	68	63	left ureteral stone with hydronephrosis	no	no	nagetive	nagetive	nagetive	PCNL	44	normal range		nagetive	nagetive
424	1.5		ZY|751895	female	70	63	multiple left renal stones	yes	yes	nagetive	nagetive	nagetive	PCNL	90	normal range		nagetive	nagetive
425	1.9	high grade	ZY|672086	female	45	60	multiple left renal stones	no	no	Klebsiella pneumoniae+Enterococcus faecalis+Enterococcus faecium	positive	positive	PCNL	120	normal range		nagetive	nagetive
426	2.5		ZY|845544	male	59	69	left renal stone	yes	yes	nagetive	nagetive	nagetive	PCNL	110	normal range		nagetive	nagetive
427	2.5	low grade	ZY|752824	male	43	64	left renal stone with low gradehydronephrosis	no	no	nagetive	nagetive	nagetive	PCNL	60	normal range		nagetive	nagetive
428	1		ZY|933371	male	38	62	left renal stone with hydronephrosis	no	no	nagetive	nagetive	nagetive	PCNL	80	normal range		nagetive	nagetive
429	1.5	high grade	ZY|842636	male	60	75	right upper ureteral stone with hydronephrosis	no	yes	nagetive	nagetive	nagetive	PCNL	85	normal range		nagetive	nagetive
430	1.1		ZY|879161	male	37	85	right upper ureteral stone	no	yes	nagetive	nagetive	nagetive	PCNL	65	normal range		nagetive	nagetive
431	2.4	low grade	ZY|628687	male	48	70	right renal stone with low gradehydronephrosis	no	no	nagetive	nagetive	nagetive	PCNL	147	normal range		nagetive	nagetive
432	1.5		ZY|859248	male	45	75	left upper ureteral stone	no	no	nagetive	nagetive	nagetive	PCNL	110	normal range		nagetive	nagetive
433	3	high grade	ZY|707179	female	51	63	left renal stone	no	no	nagetive	nagetive	positive	PCNL	125	13.07		nagetive	nagetive
434	1.3	low grade	ZY|659260	male	48	77	left ureteral stone with hydronephrosis	no	no	nagetive	nagetive	nagetive	PCNL	90	normal range		nagetive	nagetive
436	1.5	low grade	ZY|639871	female	63	70	multiple left renal stones with hydronephrosis	no	yes	nagetive	nagetive	nagetive	PCNL	150	normal range		nagetive	nagetive
437	0.6		ZY|897754	female	57	58	multiple right renal stones	no	yes	nagetive	nagetive	nagetive	PCNL	110	normal range		nagetive	nagetive
438	1.3	high grade	ZY|744901	male	32	67	left renal stone with hydronephrosis	no	no	nagetive	nagetive	nagetive	PCNL	55	normal range		nagetive	nagetive
439	3		ZY|830129	male	52	90	right upper ureteral stone with hydronephrosis	no	no	Streptococcus mitis	positive	nagetive	PCNL	135	normal range		nagetive	nagetive
441	1.3	high grade	ZY|557796	female	68	65	left upper ureteral stone with hydronephrosis	no	no	Escherichia coli	positive	positive	PCNL	80	normal range		positive	nagetive
442	1		ZY|896012	male	55	75	right upper ureteral stone with hydronephrosis	no	no	nagetive	nagetive	nagetive	PCNL	70	normal range		nagetive	nagetive
443	3.4	low grade	ZY|664862	female	62	44	multiple left renal stones left upper ureteral stone	no	no	Escherichia coli	positive	positive	PCNL	100	normal range		nagetive	nagetive
445	1.8		ZY|709475	male	42	69	left renal stone with	no	no	nagetive	nagetive	nagetive	PCNL	100	normal range		nagetive	nagetive
446	1.4	high grade	ZY|642246	male	59	70	Multiple kidney stones	no	yes	nagetive	nagetive	nagetive	PCNL	85	2.76		nagetive	nagetive
447	1.2		ZY|765177	female	61	56	right renal stone	no	no	nagetive	nagetive	nagetive	PCNL	106	normal range		nagetive	nagetive
448	3		ZY|815872	male	68	66	right ureteral stone with hydronephrosis	no	no	nagetive	nagetive	nagetive	PCNL	130	normal range		nagetive	nagetive
449	1		ZY|863159	male	41	64	left renal stone	no	no	nagetive	nagetive	nagetive	PCNL	80	normal range		nagetive	nagetive
450	1	low grade	ZY|833376	female	60	60	multiple left renal stones	no	no	nagetive	nagetive	nagetive	PCNL	45	normal range		nagetive	nagetive
453	2		ZY|679735	male	35	70	left renal stone	no	no	nagetive	nagetive	nagetive	PCNL	120	2.698		positive	nagetive
454	3		ZY|814596	female	55	61	right renal stone with hydronephrosis	no	no	nagetive	nagetive	nagetive	PCNL	29	normal range		nagetive	nagetive
455	1.8		ZY|789726	male	55	53	left ureteral stone with hydronephrosis	no	yes	nagetive	nagetive	nagetive	PCNL	80	normal range		nagetive	nagetive
456	3		ZY|779245	female	69	55	left renal stone， hydronephrosis	no	yes	nagetive	nagetive	nagetive	PCNL	80	normal range		nagetive	nagetive
457	1		ZY|860612	female	45	70	left upper ureteral stone with hydronephrosis	no	no	nagetive	nagetive	nagetive	PCNL	35	normal range		nagetive	nagetive
458	1.2	low grade	ZY|827438	male	62	55	left renal stone	yes	no	nagetive	nagetive	nagetive	PCNL	130	0.83		nagetive	nagetive
459	1.5		ZY|726162	male	52	69	left renal stone	no	no	nagetive	nagetive	nagetive	PCNL	140	normal range		nagetive	nagetive
461	0.9		ZY|912894	male	78	60	right renal stone with hydronephrosis	no	yes	nagetive	nagetive	nagetive	PCNL	105	0.56		nagetive	nagetive
462	2.2		ZY|790686	male	56	54	left renal stone	no	no	nagetive	nagetive	nagetive	PCNL	110	normal range		nagetive	nagetive
463	3.1		ZY|723308	male	61	61	double renal stones	no	yes	nagetive	nagetive	nagetive	PCNL	90	normal range		nagetive	nagetive
464	1		ZY|619576	female	51		left renal stone	no	yes	nagetive	nagetive	nagetive	PCNL	90	normal range		nagetive	nagetive
465	2		ZY|498194	male	53	55	right upper ureteral stone with hydronephrosis	no	no	nagetive	nagetive	nagetive	PCNL	120	normal range		nagetive	nagetive
466	1.4	low grade	ZY|587082	female	58	60	right renal stone	no	no	Acinetobacter baumannii	positive	positive	PCNL	91	normal range		nagetive	nagetive
468	2.5		ZY|886365	female	29	54	left renal stone	no	no	nagetive	nagetive	nagetive	PCNL	65	0.58		nagetive	nagetive
469	1.4	low grade	ZY|525507	female	54	67	right renal stone with low gradehydronephrosis	no	no	Escherichia coli	positive	positive	PCNL	75	normal range		nagetive	nagetive
470	1	high grade	ZY|642743	female	75	46	left upper ureteral stone with low gradehydronephrosis	no	no	nagetive	nagetive	nagetive	PCNL	70	normal range		nagetive	nagetive
471	0.7		ZY|810379	male	43	80	left renal stone	no	yes	nagetive	nagetive	nagetive	PCNL	105	normal range		nagetive	nagetive
473	3		ZY|795486	female	72	51	left renal stone with hydronephrosis	no	yes	Escherichia coli	positive	positive	PCNL	90	9.09		nagetive	nagetive
474	1.5	low grade	ZY|751696	male	70	60	right renal stone	no	no	nagetive	nagetive	nagetive	PCNL	60	0.91		nagetive	nagetive
475	1.8	high grade	ZY|820672	male	47	75	right ureteral stone with hydronephrosis	no	no	nagetive	nagetive	nagetive	PCNL	105	normal range		nagetive	nagetive
476	1.2	low grade	ZY|581902	female	56	61	left ureteral stone with hydronephrosis	no	yes	nagetive	nagetive	nagetive	PCNL	98	normal range		nagetive	nagetive
477	1.2		ZY|750244	male	60	82	right renal stone	no	no	nagetive	nagetive	nagetive	PCNL	120	normal range		nagetive	nagetive
479	3.1		ZY|629352	male	68	76	multiple right renal stones	no	yes	nagetive	nagetive	nagetive	PCNL	140	normal range		nagetive	nagetive
480	1.1	high grade	ZY|850120	male	72	60	right upper ureteral stone	yes	yes	nagetive	nagetive	nagetive	PCNL	60	normal range		nagetive	nagetive
481	0.7		ZY|479097	male	62	58	right upper ureteral stone	no	no	nagetive	nagetive	nagetive	PCNL	82	normal range		nagetive	nagetive
482	5	low grade	ZY|939396	male	56	75	multiple left renal stones	no	no	nagetive	nagetive	nagetive	PCNL	165	normal range		nagetive	nagetive
483	2.3	low grade	ZY|693238	female	35	55	right renal stone	no	no	nagetive	nagetive	nagetive	PCNL	100	normal range		nagetive	nagetive
485	1.5		ZY|859107	male	51	79	right renal stone	no	yes	nagetive	nagetive	nagetive	PCNL	75	6.19		nagetive	nagetive
486	3.5	high grade	ZY|593004	male	59	69	left kidney cast stone with hydronephrosis	no	no	nagetive	nagetive	nagetive	PCNL	110	normal range		nagetive	nagetive
488	3.8	high grade	ZY|454982	female	60	58	right kidney cast stone	no	no	Escherichia coli	positive	nagetive	PCNL	200	1		positive	nagetive
489	2	low grade	ZY|621933	male	32	70	right renal stone	no	yes	nagetive	nagetive	nagetive	PCNL	110	normal range		nagetive	nagetive
490	2.3		ZY|866805	female	36	56	left renal stone with hydronephrosis	no	no	Streptococcus agalactiae	positive	nagetive	PCNL	100	79.83		nagetive	nagetive
491	1		ZY|452478	male	41	59	left renal stone with high gradehydronephrosis	no	no	nagetive	nagetive	nagetive	PCNL	198	3.39		nagetive	nagetive
492	1.7	high grade	ZY|784500	male	59	78	right upper ureteral stone	no	yes	nagetive	nagetive	nagetive	PCNL	57	normal range		nagetive	nagetive
493	1.5		ZY|735871	male	43	75	left renal stone	no	no	nagetive	nagetive	nagetive	PCNL	40	normal range		nagetive	nagetive
494	2.5		ZY|851361	male	77	71	left renal stone	no	yes	nagetive	nagetive	nagetive	PCNL	72	normal range		nagetive	nagetive
495	1.4	high grade	ZY|873236	male	50	160	left upper ureteral stone	no	no	nagetive	nagetive	nagetive	PCNL	75	normal range		nagetive	nagetive
496	2.4	low grade	ZY|677593	female	53	55	left kidney cast stone	no	no	Proteus mirabilis	positive	positive	PCNL	80	normal range		nagetive	nagetive
497	2.4	low grade	ZY|654512	female	40	55	left kidney cast stone	no	no	nagetive	nagetive	nagetive	PCNL	85	normal range		nagetive	nagetive
498	1.1		ZY|785761	male	53	51	right ureteral stone with hydronephrosis	no	no	nagetive	nagetive	nagetive	PCNL	50	normal range		nagetive	nagetive
499	2.7	low grade	ZY|695964	male	50	65	multiple left renal stones with hydronephrosis	no	no	nagetive	nagetive	nagetive	PCNL	95	normal range		nagetive	nagetive
500	1.3		ZY|675383	female	57	164	multiple right renal stones	no	no	nagetive	nagetive	nagetive	PCNL	190	normal range		nagetive	nagetive
501	1.8	high grade	ZY|641717	female	67	59	double renal stones	no	no	nagetive	nagetive	nagetive	PCNL	140	normal range		nagetive	nagetive
502	0.9	high grade	ZY|645610	male	48	75	right upper ureteral stone with hydronephrosis	no	yes	nagetive	nagetive	nagetive	PCNL	75	normal range		positive	nagetive
503	1		ZY|783928	male	44	68	multiple left renal stones with hydronephrosis	no	no	nagetive	nagetive	nagetive	PCNL	160	normal range		nagetive	nagetive
504	1.5		ZY|484511	male	47	63	right upper ureteral stone with hydronephrosis	no	yes	nagetive	nagetive	nagetive	PCNL	63	normal range		nagetive	nagetive
505	2		ZY|931188	male	64	65	left renal stone with high gradehydronephrosis	no	no	nagetive	nagetive	nagetive	PCNL	120	normal range		nagetive	nagetive
506	3		ZY|814921	male	52	67	hydronephrosis with left renal stone	no	no	nagetive	nagetive	nagetive	PCNL	94	normal range		nagetive	nagetive
508	1.8	low grade	ZY|556544	female	28	63	left renal stone	no	no	Staphylococcus hominis subsp.	positive	nagetive	PCNL	130	normal range		nagetive	nagetive
509	1.1	low grade	ZY|890131	female	52	49	left ureteral stone with hydronephrosis	no	no	nagetive	nagetive	nagetive	PCNL	50	normal range		nagetive	nagetive
510	1.5		ZY|570930	male	44	85	double renal stones	no	no	nagetive	nagetive	nagetive	PCNL	170	normal range		nagetive	nagetive
511	2.4	high grade	ZY|643211	female	61	68	multiple left renal stones with hydronephrosis	no	no	nagetive	nagetive	nagetive	PCNL	90	normal range		nagetive	nagetive
512	3.2		ZY|681365	male	51	76	double renal stones	no	yes	nagetive	nagetive	nagetive	PCNL	170	normal range		nagetive	nagetive
513	1.4		ZY|821449	female	57	60	right kidney cast stone	yes	yes	nagetive	nagetive	nagetive	PCNL	107	normal range		nagetive	nagetive
514	2.5		ZY|706174	female	69	54	multiple left renal stones	no	yes	Escherichia coli	positive	nagetive	PCNL	85	normal range		nagetive	nagetive
515	4		ZY|947525	male	55	68	right renal stone	no	no	nagetive	nagetive	nagetive	PCNL	135	normal range		nagetive	nagetive
516	0.9		ZY|890536	male	63	75	multiple right renal stones with hydronephrosis	no	no	nagetive	nagetive	nagetive	PCNL	35	normal range		nagetive	nagetive
517	2		ZY|809434	male	58	65	right renal stone	no	no	nagetive	nagetive	nagetive	PCNL	90	normal range		nagetive	nagetive
518	1.6	high grade	ZY|676419	male	51	68	right upper ureteral stone	no	no	nagetive	nagetive	nagetive	PCNL	120	normal range		nagetive	nagetive
519	1.4		ZY|872698	female	48	46	right renal stone	no	yes	nagetive	nagetive	nagetive	PCNL	135	5.39		nagetive	nagetive
521	1.2		ZY|907099	male	45	70	right renal stone	no	no	nagetive	nagetive	nagetive	PCNL	70	normal range		nagetive	nagetive
522	1.3		ZY|601826	male	56	65	Multiple kidney stones	no	yes	nagetive	nagetive	nagetive	PCNL	50	normal range		nagetive	nagetive
523	1.5		ZY|711039	male	56	67	right upper ureteral stone	no	no	nagetive	nagetive	nagetive	PCNL	120	normal range		nagetive	nagetive
524	2		ZY|531358	male	39	88	right ureteral stone with hydronephrosis	no	no	nagetive	nagetive	nagetive	PCNL	75	normal range		nagetive	nagetive
525	1.4	low grade	ZY|500895	male	49	60	right renal stone	no	yes	nagetive	nagetive	nagetive	PCNL	172	0.51		positive	nagetive
526	1.6	low grade	ZY|791828	male	68	52	left ureteral stone with high gradehydronephrosis	no	no	nagetive	nagetive	nagetive	PCNL	92	normal range		nagetive	nagetive
527	1.3		ZY|761536	male	47	61	left renal stone with hydronephrosis	no	no	nagetive	nagetive	nagetive	PCNL	115	normal range		nagetive	nagetive
529	2	low grade	ZY|522890	female	81	59	left ureteral stone	no	yes	Escherichia coli	positive	positive	PCNL	110	normal range		positive	nagetive
530	1.5		ZY|495623	male	52	68	Multiple kidney stones	no	no	nagetive	nagetive	nagetive	PCNL	120	normal range		nagetive	nagetive
531	1.3	low grade	ZY|556862	female	44	65	right ureteral stone with hydronephrosis	no	no	nagetive	nagetive	nagetive	PCNL	100	normal range		nagetive	nagetive
532	1.5	high grade	ZY|699783	male	63	70	right upper ureteral stone	yes	yes	nagetive	nagetive	nagetive	PCNL	60	normal range		nagetive	nagetive
533	2.5		ZY|657747	male	57	65	multiple right renal stones with high gradehydronephrosis	no	no	nagetive	nagetive	nagetive	PCNL	177	normal range		nagetive	nagetive
534	1	high grade	ZY|541600	female	39	56	right upper ureteral stone	no	no	Pseudomonas aeruginosa	positive	nagetive	PCNL	235	normal range		nagetive	nagetive
535	1.6	high grade	ZY|525244	male	36	70	multiple right renal stones with high gradehydronephrosis	no	yes	nagetive	nagetive	nagetive	PCNL	130	normal range		nagetive	nagetive
536	1.3		ZY|732065	male	63	75	right renal stone	no	yes	nagetive	nagetive	nagetive	PCNL	166	normal range		nagetive	nagetive
537	1		ZY|902333	female	51	72	right upper ureteral stone with hydronephrosis	no	no	nagetive	positive	nagetive	PCNL	50	normal range		positive	nagetive
538	1.6	low grade	ZY|888536	female	65	62	multiple right renal stones with hydronephrosis	no	yes	nagetive	nagetive	nagetive	PCNL	54	1.52		nagetive	nagetive
539	2.7		ZY|669933	female	80	40	right renal stone with hydronephrosis	yes	yes	nagetive	nagetive	nagetive	PCNL	170	35.77		nagetive	nagetive
540	2.7	high grade	ZY|727216	male	66	60	left renal stone with hydronephrosis	no	no	nagetive	nagetive	nagetive	PCNL	170	normal range		nagetive	nagetive
541	2.2	low grade	ZY|684309	male	52	66	right renal stone with hydronephrosis	no	no	nagetive	nagetive	nagetive	PCNL	68	8.86		nagetive	nagetive
542	3		ZY|841155	female	68	51	left renal stone	no	no	nagetive	nagetive	nagetive	PCNL	115	3.5		nagetive	nagetive
543	2.3		ZY|560365	female	52	60	right renal stone	no	yes	Escherichia coli	positive	nagetive	PCNL	110	normal range		nagetive	nagetive
544	1.8	high grade	ZY|586076	female	58	61	right upper ureteral stone with high gradehydronephrosis	no	no	nagetive	nagetive	nagetive	PCNL	30	normal range		nagetive	nagetive
545	1.5		ZY|842480	female	35	55	right upper ureteral stone with hydronephrosis	no	no	nagetive	nagetive	nagetive	PCNL	90	normal range		nagetive	nagetive
546	3.5		ZY|925421	male	52	65	left kidney cast stone	yes	no	nagetive	nagetive	nagetive	PCNL	100	normal range		nagetive	nagetive
547	2.5		ZY|940699	female	63	55	multiple left renal stones	yes	yes	Escherichia coli	positive	nagetive	PCNL	165	28.11		nagetive	nagetive
548	1.5		ZY|775196	male	47	56	bilateral kidney stones	no	no	nagetive	nagetive	nagetive	PCNL	70	normal range		nagetive	nagetive
549	4	low grade	ZY|553177	female	57	65	double renal stones	no	yes	Klebsiella pneumoniae	positive	nagetive	PCNL	80	normal range		nagetive	nagetive
550	2.3	low grade	ZY|676821	female	56	60	right upper ureteral stone with hydronephrosis	no	yes	nagetive	nagetive	nagetive	PCNL	75	normal range		nagetive	nagetive
551	0.9	low grade	ZY|548098	female	60	65	right ureteral stone with hydronephrosis	no	no	nagetive	nagetive	nagetive	PCNL	91	normal range		nagetive	nagetive
552	2		ZY|905222	male	56	65	multiple left renal stones with hydronephrosis	no	yes	nagetive	nagetive	nagetive	PCNL	90	normal range		nagetive	nagetive
554	2.6	low grade	ZY|574213	female	51	63	multiple right renal stones with hydronephrosis	yes	yes	nagetive	nagetive	nagetive	PCNL	75	normal range		positive	nagetive
555	2.5		ZY|886261	female	72	55	hydronephrosis with right upper ureteral stone	yes	yes	nagetive	nagetive	nagetive	PCNL	95	1.43		nagetive	nagetive
556	2.1	high grade	ZY|641920	female	64	60	right renal stone with hydronephrosis	no	yes	Escherichia coli	positive	positive	PCNL	120	normal range		nagetive	nagetive
557	5	high grade	ZY|714744	female	63	42	left kidney cast stone	no	no	nagetive	nagetive	positive	PCNL	95	0.93		nagetive	nagetive
558	2.5		ZY|870051	male	48	58	left renal stone	yes	yes	nagetive	nagetive	nagetive	PCNL	150	1.54		nagetive	nagetive
559	3		ZY|866527	female	36	51	left renal stone	no	no	nagetive	nagetive	nagetive	PCNL	155	normal range		nagetive	nagetive
560	1.4		ZY|883144	female	71	38	multiple right renal stones	no	no	nagetive	nagetive	positive	PCNL	85	normal range		nagetive	nagetive
561	1		ZY|749466	female	59	59	multiple right renal stones	yes	yes	Enterococcus faecium	nagetive	nagetive	PCNL	155	normal range		nagetive	nagetive
562	1.8		ZY|751888	male	63	60	left renal stone	yes	no	nagetive	nagetive	nagetive	PCNL	103	normal range		nagetive	nagetive
563	1.4	low grade	ZY|559868	male	82	72	left upper ureteral stone with hydronephrosis	no	no	Klebsiella pneumoniae subsp. pneumoniae	positive	nagetive	PCNL	50	normal range		positive	nagetive
564	2.5		ZY|839378	female	47	65	right kidney cast stone	no	no	Serratia marcescens	positive	nagetive	PCNL	100	normal range		nagetive	nagetive
565	1.5		ZY|473315	female	69	55	right renal stone	no	no	nagetive	nagetive	nagetive	PCNL	140	normal range		nagetive	nagetive
566	3		ZY|707380	female	73	64	double renal stones	no	yes	nagetive	nagetive	positive	PCNL	130	16.38		nagetive	nagetive
567	0.6		ZY|890364	male	47	63	double renal stones	no	no	nagetive	nagetive	nagetive	PCNL	110	normal range		nagetive	nagetive
568	1		ZY|795494	female	48	45	right ureteral stone with hydronephrosis	no	no	Escherichia coli	positive	positive	PCNL	55	normal range		nagetive	nagetive
569	1.5		ZY|778415	male	63	65	double renal stones	no	no	nagetive	nagetive	nagetive	PCNL	80	normal range		nagetive	nagetive
570	2.4	high grade	ZY|834616	male	61	70	multiple left renal stones	no	no	nagetive	nagetive	nagetive	PCNL	75	normal range		nagetive	nagetive
571	4		ZY|770928	male	64	65	left renal stone	no	no	nagetive	nagetive	nagetive	PCNL	165	2.96		nagetive	nagetive
572	1.6		ZY|544801	female	37	57	right ureteral stone	no	no	Escherichia coli	positive	positive	PCNL	245	normal range		positive	nagetive
573	2.9	low grade	ZY|657515	male	68	58	left renal stone	no	no	nagetive	nagetive	nagetive	PCNL	55	normal range		nagetive	nagetive
574	3.5	low grade	ZY|598138	female	48	56	double renal stones	no	no	nagetive	nagetive	nagetive	PCNL	160	2.35		nagetive	nagetive
575	1.9	low grade	ZY|549690	male	63	67	Multiple kidney stones	no	no	nagetive	nagetive	nagetive	PCNL	65	normal range		nagetive	nagetive
576	1.7	low grade	ZY|643493	male	67	68	multiple right renal stones	no	no	nagetive	nagetive	nagetive	PCNL	180	0.56		positive	nagetive
577	1.5		ZY|915251	male	55	85	left ureteral stone	yes	yes	Escherichia coli	positive	positive	PCNL	96	1.2		nagetive	nagetive
578	2.5		ZY|799374	male	49	68	left renal stone with hydronephrosis	yes	no	nagetive	nagetive	nagetive	PCNL	77	normal range		nagetive	nagetive
580	2.2		ZY|818560	female	50	45	right renal stone	no	no	nagetive	nagetive	nagetive	PCNL	120	normal range		nagetive	nagetive
581	1		ZY|881048	male	35	86	double renal stones	no	no	nagetive	nagetive	nagetive	PCNL	130	normal range		nagetive	nagetive
582	2		ZY|783858	female	55	58	left renal stone	no	no	nagetive	nagetive	nagetive	PCNL	55	normal range		nagetive	nagetive
583	2.6	high grade	ZY|685542	male	60	67	left renal stone with hydronephrosis	no	no	nagetive	nagetive	nagetive	PCNL	65	normal range		nagetive	nagetive
584	2		ZY|805021	male	70	53	right renal stone	yes	yes	nagetive	nagetive	nagetive	PCNL	240	normal range		nagetive	nagetive
585	1.9	low grade	ZY|896124	male	76	64	right renal stone	no	no	nagetive	nagetive	nagetive	PCNL	65	normal range		nagetive	nagetive
586	1		ZY|859639	male	72	62	right ureteral stone with hydronephrosis	no	no	nagetive	positive	nagetive	PCNL	33	normal range		positive	nagetive
587	2.7		ZY|906040	female	71	47	left renal stone with low grade hydronephrosis	no	no	nagetive	nagetive	nagetive	PCNL	135	normal range		nagetive	nagetive
588	2		ZY|556275	male	48	52	double renal stones	no	no	nagetive	nagetive	nagetive	PCNL	140	normal range		nagetive	nagetive
589	1.5		ZY|560635	male	44	56	double renal stones	no	no	nagetive	nagetive	nagetive	PCNL	140	normal range		nagetive	nagetive
590	2		ZY|798563	male	70	77	left renal stone with hydronephrosis	no	yes	nagetive	nagetive	nagetive	PCNL	80	normal range		nagetive	nagetive
591	1.4		ZY|836629	female	43	46	left renal stone	no	no	nagetive	nagetive	nagetive	PCNL	45	normal range		nagetive	nagetive
592	2.8	low grade	ZY|828976	male	53	60	left renal stone with hydronephrosis	yes	no	nagetive	nagetive	nagetive	PCNL	80	normal range		nagetive	nagetive
594	1		ZY|526389	female	47	54	multiple right renal stones with high gradehydronephrosis	no	no	nagetive	nagetive	nagetive	PCNL	180	normal range		nagetive	nagetive
595	2		ZY|853624	male	54	80	multiple left renal stones with hydronephrosis	yes	no	nagetive	nagetive	nagetive	PCNL	80	normal range		nagetive	nagetive
596	1.5		ZY|844736	male	35	95	left renal stone	no	yes	nagetive	nagetive	nagetive	PCNL	70	normal range		nagetive	nagetive
597	1.5		ZY|779060	male	69	66	left ureteral stone with hydronephrosis	yes	yes	nagetive	nagetive	nagetive	PCNL	65	normal range		nagetive	nagetive
599	3		ZY|706567	male	56	67	left kidney cast stone	no	no	nagetive	nagetive	nagetive	PCNL	170	normal range		nagetive	nagetive
601	4	low grade	ZY|547187	male	55	60	right renal stone	no	no	Enterococcus faecalis	positive	nagetive	PCNL	70	normal range		positive	nagetive
602	1.7		ZY|760283	male	62	55	right renal stone	no	no	nagetive	nagetive	nagetive	PCNL	135	normal range		nagetive	nagetive
603	2.2	low grade	ZY|676056	male	64	67	left renal stone	no	yes	nagetive	nagetive	nagetive	PCNL	160	0.982		nagetive	nagetive
604	1.5	low grade	ZY|834614	female	77	51	right renal stone	no	no	nagetive	nagetive	nagetive	PCNL	54	normal range		nagetive	nagetive
605	1.5		ZY|460891	male	41	74	left upper ureteral stone	no	no	nagetive	nagetive	nagetive	PCNL	99	normal range		nagetive	nagetive
606	1.2	low grade	ZY|533604	male	58	74	left renal stone	no	yes	nagetive	nagetive	nagetive	PCNL	50	normal range		nagetive	nagetive
607	4	low grade	ZY|826682	male	29	85	double renal stones with hydronephrosis	no	no	Enterococcus faecalis	positive	nagetive	PCNL	85	normal range		nagetive	nagetive
608	2.8	low grade	ZY|563597	male	37	84	right renal stone	no	no	nagetive	nagetive	nagetive	PCNL	65	normal range		nagetive	nagetive
609	1.8	low grade	ZY|579386	female	68	47	right renal stone	no	no	nagetive	nagetive	nagetive	PCNL	100	normal range		nagetive	nagetive
611	2.6	high grade	ZY|490187	female	51	58	multiple right renal stones with hydronephrosis	no	yes	nagetive	nagetive	nagetive	PCNL	138	normal range		nagetive	nagetive
612	1.2		ZY|700466	male	40	66	multiple left renal stones	no	no	Enterobacter cloacae	positive	positive	PCNL	127	normal range		nagetive	nagetive
614	4.6	high grade	ZY|558056	female	72	70	double renal stones	no	yes	nagetive	nagetive	nagetive	PCNL	180	normal range		nagetive	nagetive
615	2.5		ZY|725772	male	71	55	left renal stone	no	yes	nagetive	nagetive	nagetive	PCNL	190	normal range		nagetive	nagetive
616	2		ZY|769247	male	34	55	left ureteral stone with hydronephrosis	no	no	nagetive	nagetive	nagetive	PCNL	80	normal range		nagetive	nagetive
617	2.5		ZY|864552	male	70	74	double renal stones	no	yes	nagetive	nagetive	nagetive	PCNL	160	1.43		nagetive	nagetive
618	1	low grade	ZY|493286	male	46	67	right renal stone	no	no	nagetive	nagetive	nagetive	PCNL	150	normal range		nagetive	nagetive
620	6	low grade	ZY|463813	female	62	71	right kidney cast stone	no	no	Escherichia coli	positive	positive	PCNL	100	normal range		nagetive	nagetive
621	2.1	low grade	ZY|556523	female	36	85	right ureteral stone	no	no	nagetive	nagetive	nagetive	PCNL	110	normal range		nagetive	nagetive
622	3.2	high grade	ZY|672264	male	52		multiple right renal stones with high gradehydronephrosis	no	no	nagetive	nagetive	nagetive	PCNL	137	normal range		positive	nagetive
623	1.6		ZY|918252	male	55	77	left renal stone	no	no	nagetive	nagetive	nagetive	PCNL	80	normal range		nagetive	nagetive
624	2		ZY|777673	male	57	60	multiple right renal stones with low gradehydronephrosis	no	no	nagetive	nagetive	nagetive	PCNL	71	normal range		nagetive	nagetive
625	2.9	low grade	ZY|636037	female	47	73	right renal stone with hydronephrosis	no	no	Escherichia coli	positive	positive	PCNL	100	normal range		nagetive	nagetive
626	2	high grade	ZY|566872	female	56	59	multiple right renal stones with high gradehydronephrosis	no	no	Escherichia coli	positive	positive	PCNL	100	normal range		nagetive	nagetive
627	2.5	low grade	ZY|605059	female	49	59	left renal stone	no	no	nagetive	nagetive	nagetive	PCNL	40	normal range		nagetive	nagetive
628	2.5		ZY|799540	male	60	60	left kidney cast stone	no	no	nagetive	nagetive	nagetive	PCNL	140	normal range		nagetive	nagetive
629	1		ZY|930298	male	41	70	multiple left renal stones with hydronephrosis	no	no	nagetive	nagetive	nagetive	PCNL	70	normal range		nagetive	nagetive
630	2	high grade	ZY|460864	male	37	60	right upper ureteral stone with hydronephrosis	no	no	nagetive	nagetive	nagetive	PCNL	78	normal range		nagetive	nagetive
631	1.2		ZY|814944	male	65	66	right renal stone	no	no	nagetive	nagetive	nagetive	PCNL	95	normal range		nagetive	nagetive
633	2		ZY|562836	male	56	60	multiple left renal stones with hydronephrosis	no	yes	nagetive	nagetive	nagetive	PCNL	140	normal range		nagetive	nagetive
634	1.7	low grade	ZY|934477	male	47	70	left renal stone	no	yes	nagetive	nagetive	nagetive	PCNL	56	normal range		nagetive	nagetive
635	1.3		ZY|843894	male	57	75	left renal stone	no	no	nagetive	nagetive	nagetive	PCNL	80	normal range		nagetive	nagetive
636	1		ZY|866594	male	55	73	left renal stone	no	no	nagetive	nagetive	nagetive	PCNL	70	normal range		nagetive	nagetive
637	2	low grade	ZY|734970	male	63	67	right ureteral stone	no	yes	nagetive	nagetive	nagetive	PCNL	90	normal range		nagetive	nagetive
638	2		ZY|556624	female	49	60	left ureteral stone	no	no	nagetive	nagetive	nagetive	PCNL	70	normal range		nagetive	nagetive
639	1.3	low grade	ZY|478004	male	66	80	right renal stone	yes	yes	nagetive	nagetive	nagetive	PCNL	47	normal range		nagetive	nagetive
640	2.3	high grade	ZY|778389	male	38	62	left renal stone	no	no	nagetive	nagetive	nagetive	PCNL	65	normal range		nagetive	nagetive
641	4.6	high grade	ZY|948418	male	63	56	right renal stone	yes	yes	nagetive	nagetive	nagetive	PCNL	110	normal range		nagetive	nagetive
642	1.8		ZY|831261	female	55		double renal stones	no	no	nagetive	nagetive	nagetive	PCNL	60	normal range		nagetive	nagetive
643	1.8		ZY|850094	male	74	72	left renal stone	no	no	nagetive	nagetive	nagetive	PCNL	200	1.49		nagetive	nagetive
644	2.5		ZY|728453	male	58		right renal stone with hydronephrosis	no	yes	nagetive	nagetive	nagetive	PCNL	120	0.54		nagetive	nagetive
645	1.5		ZY|832500	male	34		right renal stone	no	no	nagetive	nagetive	nagetive	PCNL	70	normal range		nagetive	nagetive
646	5.4	high grade	ZY|528394	female	56	59	right kidney cast stone	yes	no	nagetive	nagetive	nagetive	PCNL	54	normal range		nagetive	nagetive
647	3		ZY|747339	male	74	61	double renal stones	no	no	nagetive	nagetive	nagetive	PCNL	155	normal range		nagetive	nagetive
648	1.6	low grade	ZY|497805	male	50	60	left upper ureteral stone with hydronephrosis	no	no	nagetive	nagetive	nagetive	PCNL	62	normal range		nagetive	nagetive
649	2.2		ZY|867505	female	38	53	left ureteral stone	no	no	nagetive	nagetive	nagetive	PCNL	80	normal range		nagetive	nagetive
650	1.6		ZY|868151	female	66	57	left renal stone with hydronephrosis	no	yes	Escherichia coli	positive	positive	PCNL	85	normal range		nagetive	nagetive
651	1.2		ZY|895809	female	58	48	left ureteral stone with hydronephrosis	no	no	nagetive	nagetive	nagetive	PCNL	115	normal range		nagetive	nagetive
652	0.6		ZY|899714	male	38	73	multiple left renal stones with hydronephrosis	no	no	nagetive	nagetive	nagetive	PCNL	77	normal range		nagetive	nagetive
653	2		ZY|912687	male	39		left ureteral stone with hydronephrosis	no	no	nagetive	nagetive	nagetive	PCNL	85	normal range		nagetive	nagetive
654	2.8		ZY|880924	female	52	60	right renal stone	no	no	Escherichia coli	positive	nagetive	PCNL	90	7.16		nagetive	nagetive
655	1.8	high grade	ZY|525646	male	49	178	right renal stone	no	yes	nagetive	nagetive	nagetive	PCNL	26	normal range		nagetive	nagetive
656	2.1	low grade	ZY|690515	male	67	77	right renal stone	yes	yes	nagetive	nagetive	nagetive	PCNL	37	normal range		nagetive	nagetive
657	2.5		ZY|801097	male	50	69	left renal stone	no	no	nagetive	nagetive	nagetive	PCNL	80	normal range		nagetive	nagetive
658	2		ZY|631321	male	69	52	right renal stone with hydronephrosis	no	no	nagetive	nagetive	nagetive	PCNL	120	2.59		nagetive	nagetive
659	2.5		ZY|795857	female	66	65	left upper ureteral stone with hydronephrosis	no	yes	nagetive	nagetive	nagetive	PCNL	120	normal range		nagetive	nagetive
660	2.3		ZY|654606	female	70	56	left renal stone	no	yes	nagetive	nagetive	nagetive	PCNL	120	0.82		nagetive	nagetive
661	1.8	high grade	ZY|613048	female	64	60	double renal stones	no	no	nagetive	positive	nagetive	PCNL	80	10.85		positive	nagetive
662	2.2	high grade	ZY|536598	male	54	63	left renal stone	no	no	nagetive	nagetive	nagetive	PCNL	140	normal range		nagetive	nagetive
663	2.3		ZY|848793	male	46	77	double renal stones	no	yes	Klebsiella pneumoniae	positive	nagetive	PCNL	147	1.42		positive	nagetive
664	1.6		ZY|764442	male	51	75	double renal stones	no	no	nagetive	nagetive	nagetive	PCNL	70	normal range		nagetive	nagetive
665	4		ZY|897639	female	57	60	left kidney cast stone	no	no	nagetive	nagetive	nagetive	PCNL	130	normal range		nagetive	nagetive
666	3	high grade	ZY|630780	male	24	70	right renal stone with hydronephrosis	no	no	Staphylococcus aureus	positive	positive	PCNL	120	normal range		nagetive	nagetive
667	1	low grade	ZY|820104	male	62	70	left renal stone	yes	yes	nagetive	nagetive	nagetive	PCNL	65	normal range		nagetive	nagetive
668	2	high grade	ZY|940394	female	58	57	multiple right renal stones	no	no	Escherichia coli	positive	nagetive	PCNL	165	normal range		nagetive	nagetive
670	2		ZY|850599	male	58	60	left renal stone with hydronephrosis	no	no	nagetive	nagetive	nagetive	PCNL	55	normal range		nagetive	nagetive
672	3.8		ZY|830115	male	37	72	left renal stone	no	no	nagetive	nagetive	nagetive	PCNL	190	normal range		nagetive	nagetive
673	2.4	low grade	ZY|722201	female	79	48	left kidney cast stone with low gradehydronephrosis	no	no	nagetive	nagetive	nagetive	PCNL	86	0.88		positive	nagetive
674	3		ZY|741627	male	31	71	left renal stone	no	no	nagetive	nagetive	nagetive	PCNL	120	normal range		nagetive	nagetive
676	5		ZY|490141	female	73	64	right kidney cast stone with hydronephrosis	yes	no	nagetive	nagetive	nagetive	PCNL	110	normal range		nagetive	nagetive
677	1		ZY|897586	male	54	75	left renal stone	yes	no	nagetive	nagetive	nagetive	PCNL	80	normal range		nagetive	nagetive
678	1		ZY|804878	male	67	65	left upper ureteral stone with hydronephrosis	no	yes	nagetive	nagetive	nagetive	PCNL	130	normal range		nagetive	nagetive
679	1.1		ZY|873902	female	65	65	left renal stone	yes	yes	Escherichia coli	positive	nagetive	PCNL	55	normal range		nagetive	nagetive
680	0.9		ZY|649960	male	57	63	left ureteral stone with hydronephrosis	no	yes	nagetive	nagetive	nagetive	PCNL	185	normal range		nagetive	nagetive
681	1.6		ZY|833956	male	56	80	right upper ureteral stone with hydronephrosis	no	yes	nagetive	nagetive	nagetive	PCNL	65	normal range		nagetive	nagetive
682	2		ZY|830335	female	56	67	double renal stones with hydronephrosis	no	yes	nagetive	nagetive	nagetive	PCNL	76	normal range		nagetive	nagetive
683	3		ZY|867987	male	61	55	left renal stone with hydronephrosis	no	no	Enterococcus faecalis	positive	nagetive	PCNL	165	normal range		nagetive	nagetive
684	2.7		ZY|670826	male	46	51	right renal stone	no	no	nagetive	nagetive	nagetive	PCNL	115	9.72		nagetive	nagetive
685	1.5		ZY|809590	female	58	55	left ureteral stone	no	yes	nagetive	nagetive	nagetive	PCNL	100	normal range		nagetive	nagetive
686	1.5	low grade	ZY|583209	male	57	52	Multiple kidney stones	no	no	nagetive	nagetive	nagetive	PCNL	155	28.76		nagetive	nagetive
687	0.7		ZY|754500	female	41	52	left renal stone , left ureteral stone with high gradehydronephrosis	no	yes	nagetive	nagetive	nagetive	PCNL	95	normal range		nagetive	nagetive
688	3.1	low grade	ZY|525094	male	46	802	multiple right renal stones with hydronephrosis	no	no	nagetive	nagetive	nagetive	PCNL	120	normal range		nagetive	nagetive
689	1.3		ZY|569883	male	48	50	multiple left renal stones with hydronephrosis	no	no	nagetive	nagetive	nagetive	PCNL	220	normal range		nagetive	nagetive
690	3		ZY|759692	female	56	50	right renal stone with hydronephrosis	yes	no	nagetive	nagetive	nagetive	PCNL	65	normal range		nagetive	nagetive
691	1.8		ZY|913488	male	21	65	multiple left renal stones with hydronephrosis	no	no	nagetive	nagetive	nagetive	PCNL	40	normal range		nagetive	nagetive
692	1.1	low grade	ZY|659925	male	36	78	right ureteral stone	no	no	nagetive	nagetive	nagetive	PCNL	111	normal range		nagetive	nagetive
693	1.5		ZY|949543	female	66	60	multiple left renal stones	no	yes	nagetive	nagetive	nagetive	PCNL	60	normal range		nagetive	nagetive
695	3.5		ZY|536897	female	50	65	double renal stones with hydronephrosis	no	yes	nagetive	nagetive	nagetive	PCNL	170	normal range		nagetive	nagetive
696	3		ZY|722585	female	35	50	left ureteral stone	no	no	nagetive	nagetive	nagetive	PCNL	60	1.07		nagetive	nagetive
697	0.8		ZY|660150	male	57	64	left renal stone with hydronephrosis	no	no	Escherichia coli	positive	nagetive	PCNL	100	normal range		positive	nagetive
698	2.5		ZY|918128	male	57	69	left renal stone	no	no	nagetive	nagetive	nagetive	PCNL	180	normal range		nagetive	nagetive
700	4	low grade	ZY|826601	female	63	52	right ureteral stone with hydronephrosis	no	no	nagetive	nagetive	nagetive	PCNL	75	normal range		nagetive	nagetive
701	1.6		ZY|830275	female	53	51	right renal stone with hydronephrosis	no	no	nagetive	nagetive	nagetive	PCNL	105	normal range		nagetive	nagetive
702	1.1		ZY|829442	female	57	50	right ureteral stone with hydronephrosis	no	no	nagetive	nagetive	nagetive	PCNL	60	normal range		nagetive	nagetive
704	3		ZY|724109	male	42	75	left renal stone with hydronephrosis	no	no	nagetive	nagetive	nagetive	PCNL	70	0.506		nagetive	nagetive
705	0.9	high grade	ZY|659054	female	65	54	right upper ureteral stone	yes	yes	nagetive	nagetive	nagetive	PCNL	60	1.6		positive	nagetive
706	0.7	low grade	ZY|689241	male	33	55	right upper ureteral stone with hydronephrosis	no	no	nagetive	nagetive	nagetive	PCNL	80	normal range		nagetive	nagetive
707	3.5	low grade	ZY|544013	male	54	73	right renal stone with hydronephrosis	no	no	nagetive	nagetive	nagetive	PCNL	140	normal range		nagetive	nagetive
709	3.7	low grade	ZY|696034	male	47	60	double renal stones with hydronephrosis	no	yes	nagetive	nagetive	nagetive	PCNL	95	normal range		nagetive	nagetive
710	2		ZY|759333	male	58	65	right upper ureteral stone with hydronephrosis	no	yes	nagetive	nagetive	nagetive	PCNL	60	0.544		nagetive	nagetive
711	2.2	low grade	ZY|658683	male	71	68	left renal stone	no	yes	Pantoea agglomerans	positive	nagetive	PCNL	190	0.61		nagetive	nagetive
712	2.5		ZY|729090	female	46	47	left renal stone with hydronephrosis	no	no	nagetive	nagetive	nagetive	PCNL	115	0.869		nagetive	nagetive
713	2.4		ZY|774398	female	55	50	right renal stone	no	no	nagetive	nagetive	positive	PCNL	70	normal range		nagetive	nagetive
714	0.9	high grade	ZY|939082	male	38	75	right upper ureteral stone with hydronephrosis	no	no	nagetive	nagetive	nagetive	PCNL	68	normal range		nagetive	nagetive
715	1.7		ZY|938293	male	44	61	right renal stone	no	no	nagetive	nagetive	nagetive	PCNL	90	normal range		nagetive	nagetive
716	2		ZY|868214	male	70	60	right renal stone with hydronephrosis	no	yes	Pseudomonas aeruginosa	positive	positive	PCNL	160	26.98		nagetive	nagetive
718	4		ZY|787287	female	76	60	left renal stone	no	no	nagetive	nagetive	nagetive	PCNL	160	7.9		nagetive	nagetive
719	1.8	low grade	ZY|692105	female	54	62	left renal stone	no	no	nagetive	nagetive	nagetive	PCNL	50	normal range		nagetive	nagetive
720	2.4	low grade	ZY|521332	male	54	65	left upper ureteral stone	no	yes	nagetive	nagetive	nagetive	PCNL	120	normal range		positive	nagetive
721	3		ZY|855575	female	47	57	right renal stone	no	no	nagetive	nagetive	nagetive	PCNL	125	normal range		positive	nagetive
722	1.9	high grade	ZY|480656	female	70	60	double renal stones	no	no	nagetive	nagetive	nagetive	PCNL	135	normal range		nagetive	nagetive
723	1.2	high grade	ZY|679417	female	47	60	right ureteral stone with high gradehydronephrosis	no	no	Streptococcus Pasteur	positive	nagetive	PCNL	85	normal range		nagetive	nagetive
724	0.9	high grade	ZY|453392	female	49	47	right upper ureteral stone with high gradehydronephrosis	no	no	nagetive	nagetive	nagetive	PCNL	130	normal range		nagetive	nagetive
726	1.5		ZY|554759	male	63	75	right renal stone with low gradehydronephrosis	no	yes	nagetive	nagetive	nagetive	PCNL	80	normal range		nagetive	nagetive
730	1		ZY|810216	female	27	49	right renal stone	no	no	Escherichia coli	positive	positive	PCNL	55	normal range		nagetive	nagetive
731	1.3	low grade	ZY|589137	male	52	60	hydronephrosis with right renal stone	no	no	nagetive	nagetive	nagetive	PCNL	80	normal range		nagetive	nagetive
732	2.3		ZY|867973	male	63	55	right renal stone	no	no	nagetive	nagetive	nagetive	PCNL	120	normal range		nagetive	nagetive
733	1.3		ZY|887687	male	34	70	right renal stone	no	no	nagetive	nagetive	nagetive	PCNL	80	normal range		nagetive	nagetive
734	1.3	high grade	ZY|567860	male	37	71	left ureteral stone with hydronephrosis	no	no	nagetive	nagetive	nagetive	PCNL	70	normal range		nagetive	nagetive
735	3		ZY|934392	female	71	58	left renal stone	no	no	nagetive	nagetive	nagetive	PCNL	110	normal range		nagetive	nagetive
736	1		ZY|739181	female	63	52	left ureteral stone with hydronephrosis	no	no	nagetive	nagetive	nagetive	PCNL	78	normal range		nagetive	nagetive
737	2.2		ZY|632031	male	54	66	left ureteral stone with hydronephrosis	no	yes	nagetive	nagetive	nagetive	PCNL	140	3.54		nagetive	nagetive
738	4.7	high grade	ZY|549963	male	64	61	left renal stone with hydronephrosis	no	no	nagetive	nagetive	nagetive	PCNL	214	normal range		nagetive	nagetive
739	2.3	low grade	ZY|719790	female	56	51	right kidney cast stone ,left renal stone	yes	yes	nagetive	nagetive	nagetive	PCNL	65	normal range		nagetive	nagetive
740	0.8	high grade	ZY|673307	male	50	78	right upper ureteral stone with hydronephrosis	no	no	nagetive	nagetive	nagetive	PCNL	123	normal range		nagetive	nagetive
741	2		ZY|777197	male	73	75	left upper ureteral stone with hydronephrosis	yes	yes	nagetive	nagetive	nagetive	PCNL	165	4.67		nagetive	nagetive
742	4		ZY|779586	male	38	57	left kidney cast stone	no	no	nagetive	nagetive	nagetive	PCNL	135	normal range		nagetive	nagetive
743	2.1		ZY|769000	male	62	71	multiple right renal stones with hydronephrosis	no	no	Streptococcus angina	positive	nagetive	PCNL	190	normal range		nagetive	nagetive
744	2.9	high grade	ZY|511867	female	28	48	multiple right renal stones with hydronephrosis	no	no	nagetive	nagetive	nagetive	PCNL	90	normal range		nagetive	nagetive
746	0.9	low grade	ZY|804811	male	30	80	left renal stone	no	yes	nagetive	nagetive	nagetive	PCNL	50	normal range		nagetive	nagetive
747	0.7	low grade	ZY|555033	female	54	56	right upper ureteral stone with hydronephrosis	yes	yes	nagetive	nagetive	nagetive	PCNL	95	2.57		nagetive	nagetive
749	2		ZY|842938	male	47	65	right kidney cast stone	no	no	nagetive	nagetive	nagetive	PCNL	90	normal range		nagetive	nagetive
750	1.5	high grade	ZY|758269	male	52	75	Multiple kidney stones	no	no	nagetive	nagetive	nagetive	PCNL	150	normal range		nagetive	nagetive
751	2.5	low grade	ZY|515021	female	52	55	multiple left renal stones	no	no	nagetive	nagetive	nagetive	PCNL	175	normal range		nagetive	nagetive
753	1.8		ZY|569162	male	37	50	right renal stone with hydronephrosis	no	no	nagetive	nagetive	nagetive	PCNL	75	normal range		nagetive	nagetive
754	0.6	low grade	ZY|894873	male	50	55	left renal stone with hydronephrosis	no	no	nagetive	nagetive	nagetive	PCNL	65	normal range		nagetive	nagetive
755	2.5		ZY|855828	male	43	75	right renal stone	no	no	nagetive	nagetive	nagetive	PCNL	70	normal range		nagetive	nagetive
756	1.2		ZY|899033	male	43	72	left renal stone	no	no	nagetive	nagetive	nagetive	PCNL	50	1.86		nagetive	nagetive
757	1.1		ZY|864907	female	66	79	Multiple kidney stones	no	yes	nagetive	nagetive	nagetive	PCNL	100	normal range		nagetive	nagetive
758	1.5		ZY|708403	male	32	105	right upper ureteral stone with hydronephrosis	yes	no	nagetive	nagetive	nagetive	PCNL	120	normal range		nagetive	nagetive
759	2.8	low grade	ZY|902549	male	65	56	right kidney cast stone with hydronephrosis	no	no	nagetive	nagetive	nagetive	PCNL	85	normal range		nagetive	nagetive
760	1.6		ZY|838157	female	45	60	right upper ureteral stone with hydronephrosis	no	no	nagetive	nagetive	nagetive	PCNL	50	normal range		nagetive	nagetive
761	2.6	low grade	ZY|594424	male	55	74	right renal stone	no	yes	nagetive	nagetive	nagetive	PCNL	100	normal range		nagetive	nagetive
762	1.6		ZY|705023	female	50	70	double renal stones with hydronephrosis	no	no	nagetive	nagetive	nagetive	PCNL	95	normal range		nagetive	nagetive
763	3.1	high grade	ZY|587142	male	38	62	multiple left renal stones	no	no	nagetive	nagetive	nagetive	PCNL	150	0.59		nagetive	nagetive
764	2	high grade	ZY|694579	male	56	65	left renal stone	no	no	nagetive	nagetive	nagetive	PCNL	85	normal range		nagetive	nagetive
765	1	low grade	ZY|558693	female	82	67	left upper ureteral stone	no	yes	nagetive	nagetive	nagetive	PCNL	65	normal range		nagetive	nagetive
766	1.8	high grade	ZY|522603	male	64	68	double upper ureteral calculi with hydronephrosis	no	yes	nagetive	nagetive	nagetive	PCNL	107	normal range		nagetive	nagetive
767	2	high grade	ZY|563388	male	47	78	multiple right renal stones	no	no	nagetive	nagetive	nagetive	PCNL	145	normal range		nagetive	nagetive
768	1.4		ZY|533904	male	53	70	right renal stone	no	no	nagetive	nagetive	nagetive	PCNL	100	normal range		nagetive	nagetive
769	2.3		ZY|614808	male	66	65	multiple right renal stones with low gradehydronephrosis	no	yes	nagetive	nagetive	nagetive	PCNL	215	normal range		positive	nagetive
770	4.2		ZY|530285	male	66	50	left kidney cast stone with hydronephrosis	no	no	nagetive	nagetive	nagetive	PCNL	80	normal range		nagetive	nagetive
771	1.1	low grade	ZY|579249	male	50	80	right upper ureteral stone	no	no	nagetive	nagetive	nagetive	PCNL	120	normal range		nagetive	nagetive
772	5		ZY|738394	female	41	61	right kidney cast stone	no	no	nagetive	nagetive	nagetive	PCNL	200	normal range		nagetive	nagetive
773	3		ZY|498181	female	41	46	right renal stone with hydronephrosis	no	no	nagetive	nagetive	nagetive	PCNL	99	normal range		nagetive	nagetive
774	2.2		ZY|706481	male	61	70	left upper ureteral stone	yes	no	nagetive	nagetive	nagetive	PCNL	75	normal range		nagetive	nagetive
775	2.3	high grade	ZY|549351	male	65	65	double renal stones	no	no	nagetive	nagetive	nagetive	PCNL	120	normal range		nagetive	nagetive
776	0.9	low grade	ZY|844707	male	77	70	right renal stone	no	no	nagetive	nagetive	nagetive	PCNL	60	normal range		nagetive	nagetive
777	1.3	high grade	ZY|712400	female	69	43	left renal stone	no	no	nagetive	nagetive	nagetive	PCNL	90	normal range		nagetive	nagetive
778	3	high grade	ZY|668473	female	46	61	right renal stone	no	no	nagetive	nagetive	positive	PCNL	116	normal range		nagetive	nagetive
779	1.5		ZY|451915	female	67	64	left renal stone with hydronephrosis	no	yes	nagetive	nagetive	nagetive	PCNL	115	normal range		nagetive	nagetive
780	1		ZY|803980	male	65	50	right renal stone	no	no	nagetive	nagetive	nagetive	PCNL	50	normal range		nagetive	nagetive
781	2.5		ZY|762652	female	42	50	right renal stone with high gradehydronephrosis	no	no	nagetive	nagetive	nagetive	PCNL	90	normal range		nagetive	nagetive
782	1.5		ZY|856639	male	64	52	left renal stone	no	no	nagetive	nagetive	nagetive	PCNL	75	normal range		nagetive	nagetive
783	1.5		ZY|726889	male	78	75	double renal stones	yes	yes	nagetive	nagetive	nagetive	PCNL	120	normal range		nagetive	nagetive
784	3	high grade	ZY|659250	male	44	85	left renal stone	no	no	nagetive	nagetive	nagetive	PCNL	85	normal range		nagetive	nagetive
785	6.4	low grade	ZY|600104	male	52	52	left kidney cast stone	no	no	nagetive	nagetive	nagetive	PCNL	208	normal range		nagetive	nagetive
786	1.5	low grade	ZY|844789	female	53	58	left renal stone with low gradehydronephrosis	no	no	nagetive	nagetive	nagetive	PCNL	90	normal range		nagetive	nagetive
788	2.9	high grade	ZY|627969	male	30	61	multiple left renal stones	no	no	nagetive	nagetive	nagetive	PCNL	100	normal range		nagetive	nagetive
789	0.9	low grade	ZY|874109	male	60	60	left upper ureteral stone with hydronephrosis	no	yes	nagetive	nagetive	nagetive	PCNL	80	normal range		nagetive	nagetive
790	2.8	high grade	ZY|665094	male	61	82	left renal stone	no	no	nagetive	nagetive	nagetive	PCNL	110	normal range		nagetive	nagetive
791	1.8	low grade	ZY|627873	male	73	66	right renal stone	yes	no	nagetive	nagetive	nagetive	PCNL	90	normal range		nagetive	nagetive
792	2	high grade	ZY|596274	male	55	55	left renal stone	no	yes	nagetive	nagetive	nagetive	PCNL	100	normal range		nagetive	nagetive
793	3		ZY|506480	female	67		multiple right renal stones	no	no	Escherichia coli	positive	positive	PCNL	170	0.65		nagetive	nagetive
794	2.5		ZY|674962	male	30	67	left renal stonehydronephrosis	no	no	Citrobacter freundii+Staphylococcus aureus	positive	nagetive	PCNL	150	normal range		nagetive	nagetive
795	1		ZY|899143	female	67	50	left upper ureteral stone with hydronephrosis	yes	yes	nagetive	nagetive	nagetive	PCNL	105	normal range		nagetive	nagetive
796	2.1		ZY|939922	male	41	78	Multiple kidney stones with hydronephrosis	no	no	nagetive	nagetive	nagetive	PCNL	95	normal range		nagetive	nagetive
797	2.1	low grade	ZY|629479	male	35	90	right upper ureteral stone with hydronephrosis	no	no	nagetive	nagetive	nagetive	PCNL	80	normal range		nagetive	nagetive
798	1.8	low grade	ZY|506237	male	68	59	double renal stones	no	no	nagetive	nagetive	nagetive	PCNL	120	normal range		nagetive	nagetive
800	2	low grade	ZY|638090	male	54	76	right ureteral stone	no	yes	nagetive	nagetive	nagetive	PCNL	100	1.69		positive	nagetive
801		high grade	ZY|554587	male	61	51	left renal stone with hydronephrosis	no	no	nagetive	nagetive	nagetive	PCNL	90	normal range		nagetive	nagetive
802	2.5		ZY|713240	female	38	77	left renal stone with hydronephrosis	no	no	Proteus mirabilis	positive	nagetive	PCNL	155	normal range		nagetive	nagetive
803	2		ZY|670602	female	56	52	right upper ureteral stone	no	yes	Escherichia coli	positive	positive	PCNL	104	20.36		nagetive	nagetive
804	2.5		ZY|776610	female	54	64	right renal stone	yes	no	Escherichia coli	positive	positive	PCNL	170	1.1		nagetive	nagetive
805	0.6		ZY|930936	female	63	54	right upper ureteral stone	no	no	nagetive	nagetive	positive	PCNL	110	29.56		nagetive	nagetive
806	2		ZY|858934	male	42	55	left renal stone	no	no	nagetive	nagetive	nagetive	PCNL	60	normal range		nagetive	nagetive
807	2		ZY|553548	female	49		right renal stone	no	yes	nagetive	nagetive	nagetive	PCNL	130	normal range		nagetive	nagetive
808	1.5		ZY|839165	female	57	58	right renal stone with hydronephrosis	no	no	nagetive	nagetive	nagetive	PCNL	70	normal range		nagetive	nagetive
810	0.4	high grade	ZY|788633	female	64	62	left ureteral stone	no	no	nagetive	nagetive	nagetive	PCNL	40	normal range		nagetive	nagetive
811	1.5		ZY|908255	female	65	54	left ureteral stone with hydronephrosis	no	yes	nagetive	nagetive	nagetive	PCNL	93	normal range		nagetive	nagetive
812	1.2		ZY|680264	female	54	62	left upper ureteral stone with hydronephrosis	no	no	nagetive	nagetive	nagetive	PCNL	95	normal range		nagetive	nagetive
813	2.8	low grade	ZY|614923	male	45	74	left renal stone with hydronephrosis	no	yes	nagetive	nagetive	nagetive	PCNL	60	normal range		nagetive	nagetive
814	1.8		ZY|776338	female	57	60	double upper ureteral calculi with high gradehydronephrosis	no	yes	Streptococcus agalactiae	positive	nagetive	PCNL	120	normal range		nagetive	nagetive
815	3		ZY|837519	male	76	70	multiple right renal stones with hydronephrosis	yes	yes	nagetive	nagetive	nagetive	PCNL	130	normal range		nagetive	nagetive
816	1.1		ZY|917586	female	47	61	right ureteral stone with high gradehydronephrosis	no	no	nagetive	nagetive	nagetive	PCNL	65	normal range		nagetive	nagetive
817	4.3		ZY|902991	male	47	80	right renal stone with hydronephrosis	no	no	nagetive	nagetive	nagetive	PCNL	105	normal range		nagetive	nagetive
818	3		ZY|544442	male	45	52	multiple left renal stones with hydronephrosis	no	no	nagetive	nagetive	nagetive	PCNL	140	normal range		nagetive	nagetive
819	0.9	low grade	ZY|637500	male	32	65	left upper ureteral stone	no	no	nagetive	nagetive	nagetive	PCNL	75	1.2		nagetive	nagetive
820	2.4	high grade	ZY|467420	male	72	76	multiple right renal stones with hydronephrosis	no	yes	nagetive	nagetive	nagetive	PCNL	79	normal range		positive	nagetive
821	1.8		ZY|790772	male	43	79	right renal stone	no	yes	nagetive	nagetive	nagetive	PCNL	90	normal range		nagetive	nagetive
822	2		ZY|775843	male	61	70	multiple left renal stones with hydronephrosis	no	no	Streptococcus angina	positive	nagetive	PCNL	115	normal range		nagetive	nagetive
823	1.9	low grade	ZY|896897	male	66	70	left renal stone	no	no	nagetive	nagetive	nagetive	PCNL	114	normal range		nagetive	nagetive
825	3	low grade	ZY|886153	female	28	45	left kidney cast stone	no	no	Escherichia coli	positive	positive	PCNL	70	normal range		nagetive	nagetive
826	3.5		ZY|741592	female	61	58	left kidney cast stone	no	yes	Escherichia coli	positive	positive	PCNL	160	21.54		nagetive	nagetive
827	1	high grade	ZY|636975	male	34	71	multiple left renal stones	no	no	nagetive	nagetive	nagetive	PCNL	72	normal range		nagetive	nagetive
829	1.8		ZY|903254	female	31	46	left renal stone with hydronephrosis	no	no	Streptococcus agalactiae	positive	nagetive	PCNL	60	normal range		nagetive	nagetive
830	2.4		ZY|881413	female	65	45	right renal stone with hydronephrosis	no	no	nagetive	nagetive	nagetive	PCNL	95	normal range		nagetive	nagetive
832	0.7	low grade	ZY|659024	female	82	75	right renal stone with hydronephrosis	no	yes	nagetive	nagetive	nagetive	PCNL	90	normal range		nagetive	nagetive
833	1.4	low grade	ZY|842317	male	63		right renal stone with hydronephrosis	no	no	nagetive	nagetive	nagetive	PCNL	80	normal range		nagetive	nagetive
834	1.5		ZY|865616	male	55	79	double renal stones	no	yes	nagetive	nagetive	nagetive	PCNL	210	normal range		nagetive	nagetive
835	1.5		ZY|837186	female	70	65	multiple left renal stones	no	yes	nagetive	nagetive	nagetive	PCNL	80	normal range		nagetive	nagetive
836	1.5		ZY|753855	female	41	55	left ureteral stone with hydronephrosis	no	no	nagetive	nagetive	nagetive	PCNL	80	normal range		nagetive	nagetive
837	2.4	low grade	ZY|949335	male	67	78	right renal stone	yes	yes	nagetive	nagetive	nagetive	PCNL	64	normal range		nagetive	nagetive
838	2		ZY|766891	male	52	76	left upper ureteral stone with hydronephrosis	no	no	Escherichia coli	nagetive	nagetive	PCNL	115	normal range		nagetive	nagetive
840	3		ZY|577208	male	41	84	left renal stone with hydronephrosis	no	no	nagetive	nagetive	nagetive	PCNL	90	normal range		nagetive	nagetive
841	1.4		ZY|526087	female	55	49	right upper ureteral stone with high gradehydronephrosis	no	no	nagetive	nagetive	nagetive	PCNL	118	normal range		nagetive	nagetive
842	1.3	low grade	ZY|949218	female	69	65	Bilateral ureteral stones	yes	yes	nagetive	nagetive	nagetive	PCNL	90	normal range		nagetive	nagetive
843	1.5		ZY|816334	male	46	72	right ureteral stone with hydronephrosis	no	no	nagetive	nagetive	nagetive	PCNL	50	normal range		nagetive	nagetive
844	1		ZY|631183	male	58	58	right renal stone	no	no	Escherichia coli	positive	positive	PCNL	120	normal range		nagetive	nagetive
845	1.3		ZY|903766	male	55	80	Multiple kidney stones	no	yes	nagetive	nagetive	nagetive	PCNL	80	normal range		nagetive	nagetive
846	0.9	high grade	ZY|680270	male	41	65	Bilateral ureteral stones	no	no	nagetive	nagetive	nagetive	PCNL	92	normal range		nagetive	nagetive
847	1.8	low grade	ZY|667925	male	60	55	right renal stone with hydronephrosis	no	no	nagetive	nagetive	nagetive	PCNL	105	normal range		nagetive	nagetive
848	2.8		ZY|896599	female	51	59	left kidney cast stone	no	no	nagetive	nagetive	nagetive	PCNL	140	1.19		nagetive	nagetive
849	1.8	high grade	ZY|826352	female	51	70	double renal stones	no	no	nagetive	nagetive	positive	PCNL	90	2.77		nagetive	nagetive
850	2		ZY|862313	male	46	68	right renal stone	no	no	nagetive	nagetive	nagetive	PCNL	86	normal range		nagetive	nagetive
851	1.2	low grade	ZY|925677	male	25	80	left renal stone	no	no	nagetive	nagetive	nagetive	PCNL	69	normal range		nagetive	nagetive
853	2.5		ZY|731433	female	78		multiple right renal stones with hydronephrosis	no	yes	nagetive	nagetive	nagetive	PCNL	120	1.14		nagetive	nagetive
854	1.5		ZY|782646	male	41	70	left renal stone	no	no	nagetive	nagetive	nagetive	PCNL	55	normal range		nagetive	nagetive
855	2.1	high grade	ZY|608950	male	65	58	right renal stone	no	no	nagetive	nagetive	nagetive	PCNL	75	normal range		nagetive	nagetive
856	2		ZY|800447	male	52	52	right renal stone	no	no	nagetive	nagetive	nagetive	PCNL	100	normal range		nagetive	nagetive
857	2.4	low grade	ZY|515073	male	54	50	left ureteral stone	no	no	nagetive	nagetive	nagetive	PCNL	150	normal range		nagetive	nagetive
858	4		ZY|617293	female	46	53	left kidney cast stone	no	no	nagetive	nagetive	nagetive	PCNL	160	2.54		nagetive	nagetive
859	3.9		ZY|950360	female	63	72	left kidney cast stone with hydronephrosis	no	no	nagetive	nagetive	nagetive	PCNL	65	6.15		nagetive	nagetive
860	2.1		ZY|847578	female	62	51	right renal stone	yes	yes	nagetive	nagetive	nagetive	PCNL	70	5.77		nagetive	nagetive
861	1.8		ZY|463812	female	64	57	right renal stone with hydronephrosis	no	yes	nagetive	nagetive	nagetive	PCNL	60	normal range		nagetive	nagetive
862	2		ZY|782909	male	48	85	right renal stone	no	no	nagetive	nagetive	nagetive	PCNL	75	normal range		nagetive	nagetive
863	2.7		ZY|937829	male	54	105	multiple left renal stones with hydronephrosis	no	no	nagetive	nagetive	nagetive	PCNL	62	normal range		nagetive	nagetive
864	1.5		ZY|737553	female	45	55	left ureteral stone with hydronephrosis	no	no	nagetive	nagetive	nagetive	PCNL	120	0.62		nagetive	nagetive
865	2.5		ZY|857081	female	66	45	right upper ureteral stone with hydronephrosis	no	no	nagetive	nagetive	nagetive	PCNL	70	normal range		nagetive	nagetive
866	1.4		ZY|643633	male	63	55	left upper ureteral stone with hydronephrosis	no	yes	nagetive	nagetive	nagetive	PCNL	120	normal range		nagetive	nagetive
867	4.7		ZY|720647	male	65	65	left renal stone	no	yes	Escherichia coli	positive	nagetive	PCNL	120	1.73		positive	nagetive
868	1		ZY|517918	male	40	92	left renal stone with hydronephrosis	no	no	nagetive	nagetive	positive	PCNL	40	normal range		positive	nagetive
870	1		ZY|762678	male	75	52	multiple right renal stones with hydronephrosis	no	no	nagetive	nagetive	nagetive	PCNL	100	0.814		nagetive	nagetive
871	1		ZY|846794	female	68	69	left kidney cast stone with hydronephrosis	yes	yes	Escherichia coli	positive	positive	PCNL	100	1.58		nagetive	nagetive
872	2.3		ZY|579452	female	28	41	multiple right renal stones	no	no	nagetive	nagetive	nagetive	PCNL	115	10.71		nagetive	nagetive
873	1		ZY|943280	male	37	58	left renal stone with hydronephrosis	no	no	nagetive	nagetive	nagetive	PCNL	110	normal range		nagetive	nagetive
874	2.1		ZY|556641	male	59	65	left renal stone with hydronephrosis	no	no	nagetive	nagetive	nagetive	PCNL	100	normal range		nagetive	nagetive
875	1.1		ZY|873975	female	60	72	double renal stones	no	no	nagetive	nagetive	nagetive	PCNL	50	normal range		nagetive	nagetive
876	3		ZY|737910	male	48	69	left kidney cast stone	no	no	nagetive	nagetive	nagetive	PCNL	150	normal range		nagetive	nagetive
877	2.9	low grade	ZY|661095	female	64	45	right renal stone with high gradehydronephrosis	no	no	Escherichia coli	positive	positive	PCNL	141	21.07		nagetive	nagetive
879	2		ZY|910306	male	33	65	right renal stone	no	no	nagetive	nagetive	nagetive	PCNL	115	1.79		nagetive	nagetive
880	4.9	high grade	ZY|947285	female	56	65	multiple right renal stones with high gradehydronephrosis	no	no	nagetive	nagetive	nagetive	PCNL	190	normal range		nagetive	nagetive
881	2.2		ZY|859896	female	49	52	right renal stone with hydronephrosis	no	no	nagetive	nagetive	nagetive	PCNL	130	normal range		nagetive	nagetive
882	2.4		ZY|826983	female	59	48	right renal stone	no	no	nagetive	nagetive	nagetive	PCNL	130	1.11		nagetive	nagetive
883	1.9	low grade	ZY|656693	female	52	55	right renal stone with hydronephrosis	no	no	nagetive	nagetive	nagetive	PCNL	80	normal range		nagetive	nagetive
884	2		ZY|782270	male	55	46	right renal stone	no	no	nagetive	nagetive	nagetive	PCNL	130	normal range		nagetive	nagetive
885	0.9	low grade	ZY|755943	male	72	65	left ureteral stone with hydronephrosis	no	no	nagetive	nagetive	nagetive	PCNL	60	1.32		positive	nagetive
887	2.6		ZY|631150	female	67	60	multiple left renal stones with hydronephrosis	yes	yes	nagetive	nagetive	nagetive	PCNL	75	normal range		nagetive	nagetive
888	4		ZY|952533	male	55	67	right renal stone	no	yes	nagetive	nagetive	nagetive	PCNL	100	normal range		positive	nagetive
889	4		ZY|938190	male	53	75	left renal stone with hydronephrosis	no	no	Escherichia coli	positive	positive	PCNL	100	1.33		nagetive	nagetive
890	2.3	low grade	ZY|600012	male	75	60	multiple left renal stones	no	no	nagetive	nagetive	nagetive	PCNL	112	0.72		nagetive	nagetive
891	1.8	high grade	ZY|657516	male	61	67	left upper ureteral stone	no	yes	nagetive	nagetive	nagetive	PCNL	120	normal range		nagetive	nagetive
892	1.9		ZY|512279	male	72	79	right ureteral stone with hydronephrosis	yes	yes	nagetive	nagetive	nagetive	PCNL	115	normal range		nagetive	nagetive
893	0.8	low grade	ZY|876334	male	56	80	left upper ureteral stone with hydronephrosis	no	no	nagetive	nagetive	nagetive	PCNL	110	0.57		nagetive	nagetive
894	1.1	low grade	ZY|826399	female	59	65	right ureteral stone with hydronephrosis、	yes	yes	nagetive	nagetive	nagetive	PCNL	65	normal range		nagetive	nagetive
895	1.8	high grade	ZY|874570	male	73	60	left renal stone with hydronephrosis	no	yes	Streptococcus agalactiae	positive	nagetive	PCNL	129	normal range		nagetive	nagetive
896	1.2	low grade	ZY|797115	female	72	66	right ureteral stone	no	yes	nagetive	nagetive	nagetive	PCNL	60	normal range		nagetive	nagetive
897	1.4		ZY|754011	male	62	74	right renal stone with hydronephrosis	no	no	nagetive	nagetive	nagetive	PCNL	80	normal range		nagetive	nagetive
898	1.5		ZY|905161	male	70	61	multiple right renal stones with hydronephrosis	yes	yes	Enterococcus faecium	positive	positive	PCNL	105	2.3		nagetive	nagetive
899	1.5		ZY|851233	female	39	52	double renal stones with hydronephrosis	no	no	nagetive	nagetive	nagetive	PCNL	90	4.93		nagetive	nagetive
900	1.8	low grade	ZY|648132	female	45	50	multiple right renal stones	yes	no	Escherichia coli	positive	positive	PCNL	170	normal range		nagetive	nagetive
901	1	low grade	ZY|884859	male	54	70	right renal stone	no	no	nagetive	nagetive	nagetive	PCNL	65	normal range		nagetive	nagetive
902	1		ZY|750946	female	68	35	right upper ureteral stone	no	no	Enterococcus faecium	positive	nagetive	PCNL	99	normal range		nagetive	nagetive
903	1.6	high grade	ZY|490983	female	44	48	Multiple kidney stones with hydronephrosis	no	no	Staphylococcus epidermidis	positive	positive	PCNL	105	normal range		nagetive	nagetive
904	1.6		ZY|878620	male	44	80	multiple left renal stones	no	no	nagetive	nagetive	nagetive	PCNL	80	normal range		nagetive	nagetive
905	2.6	high grade	ZY|516366	female	73	45	right renal stone	no	no	nagetive	nagetive	positive	PCNL	85	normal range		nagetive	nagetive
906	2	high grade	ZY|521164	male	43	55	double renal stones	no	no	nagetive	nagetive	nagetive	PCNL	150	normal range		nagetive	nagetive
907	0.7		ZY|902879	male	54	74	left renal stone	no	yes	nagetive	nagetive	nagetive	PCNL	70	normal range		nagetive	nagetive
908	1.5		ZY|950934	female	67	62	right upper ureteral stone	no	no	nagetive	nagetive	nagetive	PCNL	75	normal range		nagetive	nagetive
910	2		ZY|639292	male	54	61	right renal stone with hydronephrosis	no	no	nagetive	nagetive	nagetive	PCNL	101	normal range		nagetive	nagetive
911	3		ZY|874282	male	42	69	left renal stone	no	no	nagetive	nagetive	nagetive	PCNL	150	0.8		nagetive	nagetive
912	1.1		ZY|748244	male	61	45	right renal stone	yes	no	nagetive	nagetive	nagetive	PCNL	60	normal range		nagetive	nagetive
913	2		ZY|604824	male	64	75	double renal stones	yes	yes	nagetive	nagetive	nagetive	PCNL	60	normal range		nagetive	nagetive
914	1.3		ZY|684772	male	63	81	left ureteral stone with hydronephrosis	no	no	nagetive	nagetive	nagetive	PCNL	65	normal range		nagetive	nagetive
915	2	low grade	ZY|471240	male	58	51	Multiple kidney stones	no	no	nagetive	nagetive	nagetive	PCNL	160	normal range		nagetive	nagetive
916	1.8	low grade	ZY|737879	female	63	51	left ureteral stone	no	no	Enterobacter cloacae	positive	nagetive	PCNL	130	4.29		positive	nagetive
917	3.2	low grade	ZY|613261	male	65	90	left renal stone	no	no	nagetive	nagetive	nagetive	PCNL	140	3.82		nagetive	nagetive
918	1.3	low grade	ZY|711716	male	32	75	right renal stone	no	no	nagetive	nagetive	nagetive	PCNL	130	normal range		nagetive	nagetive
919	1.3	high grade	ZY|679915	male	46	80	right renal stone with hydronephrosis	no	no	nagetive	nagetive	nagetive	PCNL	100	normal range		nagetive	nagetive
920	2.1		ZY|483519	male	40	74	multiple right renal stones with high gradehydronephrosis	no	no	nagetive	nagetive	nagetive	PCNL	125	normal range		nagetive	nagetive
921	3.2		ZY|567678	male	58	47	left renal stone with low gradehydronephrosis	no	no	Escherichia coli	positive	positive	PCNL	65	normal range		nagetive	nagetive
922	2.1	high grade	ZY|700283	male	25	55	multiple right renal stones with hydronephrosis	no	no	nagetive	nagetive	nagetive	PCNL	125	normal range		nagetive	nagetive
923	3.5	high grade	ZY|530749	male	77	71	multiple right renal stones with hydronephrosis	no	no	nagetive	nagetive	nagetive	PCNL	157	normal range		nagetive	nagetive
925	2		ZY|650378	female	50	60	right upper ureteral stone with hydronephrosis	no	no	nagetive	nagetive	nagetive	PCNL	140	normal range		nagetive	nagetive
926	0.7		ZY|464141	male	46	59	right upper ureteral stone with hydronephrosis	no	no	nagetive	nagetive	nagetive	PCNL	100	normal range		nagetive	nagetive
927	2.8	high grade	ZY|553237	male	70	65	left renal stone	no	yes	nagetive	nagetive	nagetive	PCNL	210	normal range		positive	nagetive
928	2.2		ZY|791873	female	63	48	left renal stone	no	no	nagetive	nagetive	nagetive	PCNL	130	normal range		nagetive	nagetive
929	2.2		ZY|766426	female	46	53	right renal stone with hydronephrosis	no	no	nagetive	nagetive	nagetive	PCNL	130	normal range		nagetive	nagetive
930	2.1		ZY|836060	male	37	90	left renal stone	no	no	nagetive	nagetive	nagetive	PCNL	100	normal range		nagetive	nagetive
931	3	high grade	ZY|583167	female	54	44	double renal stones	no	no	Escherichia coli	positive	positive	PCNL	70	10.51		positive	positive
932	1.9	low grade	ZY|488039	male	50	50	right renal stone	no	no	nagetive	nagetive	nagetive	PCNL	50	normal range		nagetive	nagetive
933	2.5		ZY|724955	male	66	78	double renal stones	no	no	Enterococcus faecium	positive	nagetive	PCNL	120	normal range		positive	nagetive
934	2		ZY|778179	male	41	75	right renal stone with hydronephrosis	no	no	nagetive	nagetive	nagetive	PCNL	135	normal range		nagetive	nagetive
935	1.5		ZY|548362	female	63		right upper ureteral stone	no	no	nagetive	nagetive	nagetive	PCNL	175	normal range		nagetive	nagetive
936	1.1	low grade	ZY|776414	male	48	64	right ureteral stone	no	no	nagetive	nagetive	nagetive	PCNL	100	normal range		nagetive	nagetive
937	1.4	low grade	ZY|904820	male	52	70	Bilateral ureteral stones with hydronephrosis	no	no	Enterococcus faecium	positive	nagetive	PCNL	20	normal range		nagetive	nagetive
938	2.5		ZY|877803	male	48	75	right upper ureteral stone with high gradehydronephrosis	no	yes	nagetive	nagetive	nagetive	PCNL	70	normal range		nagetive	nagetive
939	2.8		ZY|953993	male	56	58	multiple left renal stones	no	yes	nagetive	nagetive	nagetive	PCNL	145	normal range		nagetive	nagetive
940	1.5		ZY|642191	male	62	62	right renal stone	no	no	nagetive	nagetive	nagetive	PCNL	50	0.58		nagetive	nagetive
942	0.6	low grade	ZY|632911	male	80	51	right renal stone with hydronephrosis	yes	yes	nagetive	nagetive	nagetive	PCNL	138	normal range		nagetive	nagetive
943	2.5		ZY|580551	male	72	45	double renal stones	no	no	nagetive	nagetive	nagetive	PCNL	87	normal range		nagetive	nagetive
944	2.9	high grade	ZY|552981	female	62	58	multiple left renal stones with hydronephrosis	no	no	nagetive	nagetive	positive	PCNL	130	normal range		nagetive	nagetive
945	2.5	high grade	ZY|826707	female	57	62	right renal stone	no	no	nagetive	nagetive	positive	PCNL	55	normal range		nagetive	nagetive
946	2.1		ZY|910404	male	73	65	left renal stone	yes	no	nagetive	nagetive	nagetive	PCNL	76	normal range		nagetive	nagetive
947	1.5		ZY|887623	female	68	65	left renal stone	no	yes	Klebsiella pneumoniae	positive	nagetive	PCNL	56	normal range		nagetive	nagetive
948	3		ZY|723030	female	41		double renal stones with hydronephrosis	no	no	nagetive	nagetive	positive	PCNL	90	normal range		nagetive	nagetive
949	2.9	low grade	ZY|565455	male	62	61	multiple left renal stones	no	no	nagetive	nagetive	nagetive	PCNL	95	normal range		nagetive	nagetive
950	2.9	high grade	n1910834	female	66	65	multiple right renal stones with hydronephrosis	no	low grade	nagetive	nagetive	nagetive	PCNL	120	<0.02	127	nagetive	nagetive
951	2.3	high grade	n1911415	female	65	104	left renal stone with hydronephrosis	no	yes	nagetive	nagetive	nagetive	PCNL	80	0.08	118	nagetive	nagetive
952	2.1	low grade	n1911105	male	51	59	left renal stone	no	no	Haemophilus influenzae	positive	nagetive	PCNL	135	0.1	127	nagetive	nagetive
953	2	high grade	n1916280	male	55	79	left renal stone	no	no	nagetive	nagetive	nagetive	PCNL	110	missing	139	nagetive	nagetive
954	3.6	low grade	n1916787	male	52	80	Multiple kidney stones with hydronephrosis	no	no	nagetive	nagetive	nagetive	PCNL	140	0.04	152	nagetive	nagetive
955	1.9	high grade	n1906328	female	26	70	right upper ureteral stone	no	no	nagetive	nagetive	nagetive	PCNL	150	0.02	118	nagetive	nagetive
956	2.1	high grade	n1906424	female	64	55	multiple left renal stones	no	no	nagetive	nagetive	nagetive	PCNL	90	0.26	129	nagetive	nagetive
957	1.7	low grade	n1906489	female	47	50	left renal stone with hydronephrosis	no	no	Pseudomonas aeruginosa	positive	positive	PCNL	135	0.05	83	nagetive	nagetive
958	2.3	low grade	n1906894	male	55	50	multiple left renal stones	no	no	nagetive	nagetive	nagetive	PCNL	95	0.99	134	nagetive	nagetive
959	1.1	high grade	n1906762	male	82	70	left upper ureteral stone	no	yes	nagetive	nagetive	nagetive	PCNL	110	0.04	118	nagetive	nagetive
960	1.5	high grade	n1907869	male	55	53	right renal stone with hydronephrosis	no	yes	Aeromonas hydrophila	positive	nagetive	PCNL	160	2.09	114	nagetive	nagetive
961	1.6	low grade	n1910097	female	31	49	right renal stone with hydronephrosis	no	yes	nagetive	nagetive	positive	PCNL	125	0.2	108	positive	positive
962	2.9	low grade	n1911792	male	54	64	right renal stone	no	yes	nagetive	nagetive	nagetive	PCNL	100	0.7	92	positive	positive
963	1.5	high grade	n1912277	female	62	48	left renal stone with hydronephrosis	no	no	Escherichia coli	positive	nagetive	PCNL	100	80.87	112	positive	nagetive
964	4.8	high grade	n1912945	female	56	52	right renal stone with hydronephrosis	no	no	Escherichia coli	positive	positive	PCNL	165	1	99	positive	positive
965	1	low grade	n1918292	male	29	85	left upper ureteral stone	no	no	Enterococcus faecalis	positive	nagetive	PCNL	70	0.13	125	nagetive	nagetive
966	2.5	high grade	n1907703	male	47	68	left upper ureteral stone	no	no	nagetive	nagetive	nagetive	PCNL	110	0.12	130	nagetive	nagetive
967	2.2	low grade	n1910418	male	75	46	right ureteral stone with hydronephrosis	no	yes	nagetive	nagetive	nagetive	PCNL	60	0.03	125	nagetive	nagetive
968	1.3	low grade	n1910333	male	53	74	left renal stone	no	no	nagetive	nagetive	nagetive	PCNL	140	0.02	142	nagetive	nagetive
969	2.1	high grade	n1911229	male	51	60	left upper ureteral stone	no	no	nagetive	nagetive	nagetive	PCNL	195	0.02	124	nagetive	nagetive
970	2.9	high grade	n1911593	male	62	51	left renal stone	no	no	nagetive	nagetive	positive	PCNL	110	0.05	127	nagetive	nagetive
971	2	high grade	n1912081	male	36	77	left ureteral stone with hydronephrosis	no	no	nagetive	nagetive	nagetive	PCNL	110	0.08	118	nagetive	nagetive
972	3.8	high grade	n1911845	male	51	56	multiple right renal stones	no	no	nagetive	nagetive	nagetive	PCNL	180	0.16	103	nagetive	nagetive
973	2.1	high grade	n1912064	female	50	49	right renal stone with hydronephrosis	no	no	nagetive	nagetive	nagetive	PCNL	100	0.14	102	nagetive	nagetive
974	1.6	low grade	n1917761	male	77	60	multiple left renal stones with hydronephrosis	no	no	nagetive	nagetive	nagetive	PCNL	185	0.08	83	nagetive	nagetive
975	1.7	low grade	n1906134	female	49	65	right renal stone	no	no	Proteus mirabilis	positive	positive	PCNL	85	12.61	108	positive	positive
976	1.3	high grade	n1906220	female	58	54	multiple right renal stones with hydronephrosis	no	no	nagetive	nagetive	positive	PCNL	100	1.43	93	nagetive	nagetive
977	0.9	low grade	n1907119	male	63	75	left ureteral stone	no	no	Enterococcus faecalis	positive	nagetive	PCNL	45	0.06	142	nagetive	nagetive
978	1.8	high grade	n1910481	male	56	68	right ureteral stone with hydronephrosis	no	no	nagetive	nagetive	nagetive	PCNL	120	0.45	140	nagetive	nagetive
979	1.3	low grade	n1910533	male	48	72	right upper ureteral stone	no	no	nagetive	nagetive	nagetive	PCNL	150	0.05	128	nagetive	nagetive
980	2	low grade	n1910684	male	56	57	Multiple kidney stones	yes	no	nagetive	nagetive	nagetive	PCNL	100	0.05	140	nagetive	nagetive
981	2.3	high grade	n1911200	male	63	75	left upper ureteral stone	no	no	nagetive	nagetive	nagetive	PCNL	80	0.03	127	nagetive	nagetive
982	1.9	low grade	n1912536	female	63	45	left renal stone with hydronephrosis	no	yes	Escherichia coli	positive	positive	PCNL	102	17.58	124	positive	positive
983	0.8	low grade	n1917356	female	44	55	left ureteral stone with hydronephrosis	no	yes	nagetive	nagetive	nagetive	PCNL	80	0.02	140	nagetive	nagetive
984	2.4	low grade	n1507918	male	60	63	Multiple kidney stones	no	no	nagetive	nagetive	nagetive	PCNL	190	0.21	120	nagetive	nagetive
985	2.1	low grade	n1699289	male	57	79	right renal stone	yes	yes	nagetive	nagetive	nagetive	PCNL	100	0.08	158	nagetive	nagetive
986	1.7	low grade	n1600529	male	65	54	right renal stone	no	no	nagetive	nagetive	nagetive	PCNL	210	0.46	104	nagetive	nagetive
987	1.7	high grade	n1601608	male	70	47.2	multiple right renal stones with high gradehydronephrosis	no	yes	nagetive	nagetive	nagetive	PCNL	150	0.16	85	nagetive	nagetive
988	6.9	high grade	n1602219	male	47	68	left renal stone with hydronephrosis	no	yes	nagetive	nagetive	nagetive	PCNL	180	0.15	143	nagetive	nagetive
989	2.7	low grade	n1602294	female	61	49	right renal stone	no	yes	Escherichia coli	positive	positive	PCNL	80	3.35	106	nagetive	nagetive
990	1.5	high grade	n1602477	female	50	60	multiple left renal stones with high gradehydronephrosis	no	yes	nagetive	nagetive	nagetive	PCNL	110	0.06	107	nagetive	nagetive
991	1.9	low grade	n1604137	male	53	75	right renal stone	no	no	nagetive	nagetive	nagetive	PCNL	150	0.1	104	nagetive	nagetive
992	1.4	high grade	n1604464	female	36	57	left upper ureteral stone	no	no	Klebsiella pneumoniae	positive	nagetive	PCNL	128	0.25	112	nagetive	nagetive
993	2.5	low grade	n1605160	female	24	55	right renal stone with low gradehydronephrosis	no	no	nagetive	nagetive	nagetive	PCNL	110	0.04	97	nagetive	nagetive
994	4.7	high grade	n1605260	male	51	68	multiple left renal stones with hydronephrosis	no	no	nagetive	nagetive	nagetive	PCNL	152	0.08	125	nagetive	nagetive
995	2.3	low grade	n1605915	female	68	63	right renal stone	no	no	nagetive	nagetive	nagetive	PCNL	110	7.24	126	positive	nagetive
996	6	low grade	n1606016	male	64	48	left renal stone	no	yes	nagetive	nagetive	nagetive	PCNL	200	0.12	112	nagetive	nagetive
997	2.7	low grade	n1606207	male	34	70	multiple right renal stones	no	no	nagetive	nagetive	nagetive	PCNL	125	0.1	111	nagetive	nagetive
998	3.9	high grade	n1606960	male	57	60	multiple right renal stones	no	no	nagetive	nagetive	nagetive	PCNL	170	0.07	134	nagetive	nagetive
999	4.2	high grade	n1607107	male	54	61	right renal stone	no	no	nagetive	nagetive	nagetive	PCNL	155	0.06	137	nagetive	nagetive
1000	2.7	low grade	n1607258	male	51	68	left renal stone	no	no	nagetive	nagetive	nagetive	PCNL	140	0.6	85	nagetive	nagetive
1001	2.3	low grade	n1607409	female	63	50	left renal stone	no	no	nagetive	nagetive	nagetive	PCNL	150	0.11	123	nagetive	nagetive
1002	2.9	low grade	n1607749	male	30	52	right renal stone	no	no	nagetive	nagetive	nagetive	PCNL	130	0.08	118	nagetive	nagetive
1003	2.5	low grade	n1608082	male	60	47	left renal stone	no	no	nagetive	nagetive	nagetive	PCNL	160	0.13	101	nagetive	nagetive
1004	2.6	low grade	n1608325	male	50	62	left renal stone	no	no	nagetive	nagetive	nagetive	PCNL	117	0.05	153	nagetive	nagetive
1005	2.4	high grade	n1608605	female	59	67	right renal stone	no	yes	nagetive	nagetive	nagetive	PCNL	62	0.09	141	nagetive	nagetive
1006	2.7	low grade	n1608674	male	44	48.2	multiple left renal stones with hydronephrosis	no	yes	nagetive	nagetive	nagetive	PCNL	140	0.11	128	nagetive	nagetive
1007	2	low grade	n1608934	male	54	75	left renal stone	no	yes	nagetive	nagetive	nagetive	PCNL	170	0.23	112	nagetive	nagetive
1008	3.1	low grade	n1608969	female	58	46	multiple right renal stones	no	yes	nagetive	nagetive	nagetive	PCNL	115	17.92	87	nagetive	nagetive
1009	2.3	low grade	n1609027	male	37	82.7	left renal stone	no	no	nagetive	nagetive	nagetive	PCNL	110	missing	137	nagetive	nagetive
1010	2.8	high grade	n1609032	female	60	54.8	right renal stone	no	no	nagetive	nagetive	nagetive	PCNL	96	missing	116	nagetive	nagetive
1011	2.4	low grade	n1610806	male	40	56	multiple left renal stones with hydronephrosis	no	no	nagetive	nagetive	nagetive	PCNL	155	0.18	130	positive	nagetive
1012	1.3	low grade	n1611283	female	37	80	left renal stone	no	no	nagetive	nagetive	nagetive	PCNL	175	1.12	103	nagetive	nagetive
1013	4.4	high grade	n1611709	male	28	64	right renal stone with hydronephrosis	no	no	nagetive	nagetive	nagetive	PCNL	177	missing	139	nagetive	nagetive
1014	2.8	low grade	n1612134	male	26	65	multiple right renal stones	no	no	nagetive	nagetive	nagetive	PCNL	155	0.31	62	nagetive	nagetive
1015	2.5	high grade	n1612618	male	62	60	left renal stone	no	yes	Escherichia coli	positive	positive	PCNL	107	0.21	118	nagetive	nagetive
1016	2.7	low grade	n1612796	male	60	64	multiple right renal stones	no	no	nagetive	nagetive	nagetive	PCNL	105	0.07	132	nagetive	nagetive
1017	3.2	low grade	n1613383	male	61	75	multiple left renal stones	no	yes	nagetive	nagetive	nagetive	PCNL	160	missing	128	nagetive	nagetive
1018	2.8	high grade	n1613462	female	59	50	multiple left renal stones	no	no	nagetive	nagetive	nagetive	PCNL	155	0.04	90	nagetive	nagetive
1019	2.1	high grade	n1614465	male	43	72	right renal stone with hydronephrosis	no	yes	nagetive	nagetive	nagetive	PCNL	125	missing	119	nagetive	nagetive
1020	1.9	low grade	n1614522	male	46	74	left renal stone	no	no	nagetive	nagetive	nagetive	PCNL	120	0.06	133	nagetive	nagetive
1021	3.5	high grade	n1614930	female	67	52	multiple right renal stones with hydronephrosis	no	yes	Escherichia coli	positive	positive	PCNL	135	missing	116	nagetive	nagetive
1022	2.7	low grade	n1701578	male	36	84	multiple left renal stones with hydronephrosis	no	no	nagetive	nagetive	nagetive	PCNL	90	0.04	157	nagetive	nagetive
1023	2.5	2.3	n1701807	male	41	90	right ureteral stone with hydronephrosis	no	yes	nagetive	nagetive	nagetive	PCNL	130	missing	153	nagetive	nagetive
1024	1.6	high grade	n1702742	male	48	53	right upper ureteral stone	no	no	nagetive	nagetive	nagetive	PCNL	115	1.02	128	nagetive	nagetive
1025	3.4	low grade	n1703604	male	47	76	right renal stone with hydronephrosis	no	no	nagetive	nagetive	nagetive	PCNL	170	0.08	130	nagetive	nagetive
1026	5	high grade	n1703113	female	53	57	right kidney cast stone	yes	no	nagetive	nagetive	nagetive	PCNL	120	5.54	91	nagetive	nagetive
1027	2.5	low grade	n1704062	male	56	68	multiple left renal stones with hydronephrosis	no	no	nagetive	nagetive	nagetive	PCNL	125	0.03	125	nagetive	nagetive
1028	2.1	high grade	n1704381	female	65	45	double renal stones	no	no	Acinetobacter baumannii+Enterococcus faecalis+Enterococcus faecium	positive	positive	PCNL	240	0.22	83	positive	positive
1029	2.1	low grade	n1704553	female	59	55	right kidney cast stone with hydronephrosis	no	yes	nagetive	nagetive	nagetive	PCNL	130	3.23	121	nagetive	nagetive
1030	3.2	low grade	n1704723	female	43	55	left kidney cast stone	no	no	nagetive	nagetive	nagetive	PCNL	175	0.38	101	positive	nagetive
1031	2.3	low grade	n1704982	male	48	72	double renal stones	no	no	臭鼻克雷伯菌	positive	positive	PCNL	140	59.77	111	positive	positive
1032	2.5	low grade	n1706282	male	26	90	left renal stone	no	yes	nagetive	nagetive	nagetive	PCNL	140	0.04	137	nagetive	nagetive
1033	2	low grade	n1704991	male	59	40	left renal stone	no	no	Proteus mirabilis	positive	positive	PCNL	70	0.25	102	nagetive	nagetive
1034	4.4	low grade	n1706684	female	59	62.8	left renal stone with hydronephrosis	no	no	nagetive	nagetive	nagetive	PCNL	110	0.05	104	nagetive	nagetive
1035	3.6	low grade	n1707097	male	29	58.7	multiple right renal stones with hydronephrosis	no	no	Proteus mirabilis	positive	nagetive	PCNL	170	0.23	115	nagetive	nagetive
1036	1	high grade	n1707893	male	48	66	multiple right renal stones	no	yes	nagetive	nagetive	nagetive	PCNL	140	0.05	119	nagetive	nagetive
1037	2	low grade	n1708145	female	54	71	multiple left renal stones	no	yes	nagetive	nagetive	nagetive	PCNL	125	missing	128	nagetive	nagetive
1038	1.6	low grade	n1709937	male	62	80	right renal stone with hydronephrosis	yes	no	Streptococcus agalactiae	positive	nagetive	PCNL	160	missing	135	nagetive	nagetive
1039	4.9	high grade	n1710311	male	62	65	left renal stone	no	no	nagetive	nagetive	nagetive	PCNL	170	missing	135	nagetive	nagetive
1040	2.4	low grade	n1710614	male	38	67	multiple right renal stones with hydronephrosis	no	no	nagetive	nagetive	nagetive	PCNL	135	0.17	138	nagetive	nagetive
1041	3	low grade	n1711614	male	54	66	left renal stone	no	no	nagetive	nagetive	nagetive	PCNL	150	0.08	125	nagetive	nagetive
1042	1.3	high grade	n1711859	male	33	85	left upper ureteral stone with hydronephrosis	no	no	nagetive	nagetive	nagetive	PCNL	115	0.13	130	nagetive	nagetive
1043	2.3	high grade	n1712334	male	40	62	left renal stone with hydronephrosis	no	no	nagetive	nagetive	nagetive	PCNL	110	0.04	146	nagetive	nagetive
1044	2.2	low grade	n1712737	female	51	61	multiple left renal stones	no	yes	Escherichia coli	positive	nagetive	PCNL	130	2.85	84	nagetive	nagetive
1045	2.4	low grade	n1712773	female	35	42	right renal stone	no	no	nagetive	nagetive	nagetive	PCNL	115	0.03	95	nagetive	nagetive
1046	3	low grade	n1713706	female	52	57	multiple left renal stones	no	no	Escherichia coli	positive	positive	PCNL	125	0.09	127	positive	nagetive
1047	2.5	low grade	n1714078	female	43	60	right renal stone with hydronephrosis	no	no	Proteus mirabilis	nagetive	positive	PCNL	110	0.04	114	nagetive	nagetive
1048	1.7	high grade	n1715023	male	49	57	right upper ureteral stone with hydronephrosis	no	no	nagetive	nagetive	nagetive	PCNL	120	0.07	110	nagetive	nagetive
1049	1.4	low grade	n1800363	male	35	69	left renal stone with hydronephrosis	no	no	nagetive	nagetive	nagetive	PCNL	145	0.04	114	nagetive	nagetive
1050	1.9	low grade	n1800786	female	54	63	right renal stone with hydronephrosis	no	no	nagetive	nagetive	nagetive	PCNL	165	0.14	134	nagetive	nagetive
1051	3.4	low grade	n1801311	male	46	83	left renal stone with hydronephrosis	no	no	nagetive	nagetive	nagetive	PCNL	240	0.16	111	nagetive	nagetive
1052	3.2	low grade	n1805290	female	72	55	right kidney cast stone	no	no	Escherichia coli	positive	nagetive	PCNL	118	8.19	102	positive	nagetive
1053	2.5	low grade	n1806357	male	55	70	multiple right renal stones	no	no	nagetive	nagetive	nagetive	PCNL	130	0.03	130	nagetive	nagetive
1054	2.5	low grade	n1806812	male	67	65	left kidney cast stone with hydronephrosis	no	no	nagetive	nagetive	positive	PCNL	85	0.02	137	nagetive	nagetive
1055	2.1	low grade	n1807755	female	49	62	left renal stone	no	yes	nagetive	nagetive	nagetive	PCNL	200	0.04	92	nagetive	nagetive
1056	1.5	high grade	n1808448	female	55	52	right ureteral stone with hydronephrosis	yes	no	Escherichia coli	positive	nagetive	PCNL	150	0.05	127	nagetive	nagetive
1057	2.9	low grade	n1809131	female	50	56	right renal stone	no	no	nagetive	nagetive	nagetive	PCNL	115	0.02	97	nagetive	nagetive
1058	1.9	high grade	n1809443	male	35	61	left upper ureteral stone with hydronephrosis	no	no	nagetive	nagetive	nagetive	PCNL	110	0.04	143	nagetive	nagetive
1059	3.4	low grade	n1809931	male	48	83	right kidney cast stone	yes	yes	nagetive	nagetive	nagetive	PCNL	140	0.1	139	nagetive	nagetive
1060	1.6	high grade	n1810065	female	37	59	right renal stone	no	no	nagetive	nagetive	nagetive	PCNL	105	0.03	107	nagetive	nagetive
1061	4.2	low grade	n1810067	male	57	49	multiple right renal stones	no	no	nagetive	nagetive	nagetive	PCNL	160	0.17	99	nagetive	nagetive
1062	1.5	high grade	n1810448	male	53	62	right upper ureteral stone with hydronephrosis	no	yes	nagetive	nagetive	nagetive	PCNL	100	0.02	144	nagetive	nagetive
1063	1.1	high grade	n1810529	male	65	72	right upper ureteral stone with hydronephrosis	no	yes	nagetive	nagetive	nagetive	PCNL	80	0.15	132	nagetive	nagetive
1064	2.3	high grade	n1811934	male	52	72	left renal stone	yes	no	nagetive	nagetive	nagetive	PCNL	75	0.04	136	nagetive	nagetive
1065	3	low grade	n1812593	male	47	78	right renal stone	yes	yes	nagetive	nagetive	nagetive	PCNL	170	0.08	131	nagetive	nagetive
1066	2	low grade	n1813125	male	62	53	right renal stone	no	no	nagetive	nagetive	nagetive	PCNL	70	0.03	143	nagetive	nagetive
1067	2.1	high grade	n1813494	male	48	85	left renal stone with hydronephrosis	no	yes	nagetive	nagetive	nagetive	PCNL	85	0.02	138	nagetive	nagetive
1068	2.4	low grade	n1813629	male	59	77	left upper ureteral stone with hydronephrosis	yes	no	nagetive	nagetive	nagetive	PCNL	120	0.04	129	nagetive	nagetive
1069	3	low grade	n1813915	female	53	49	left renal stone	no	no	nagetive	nagetive	nagetive	PCNL	230	0.05	102	nagetive	nagetive
1070	1.9	low grade	n1814022	male	29	75	left renal stone with hydronephrosis	no	no	nagetive	nagetive	nagetive	PCNL	120	0.15	127	nagetive	nagetive
